# Supplementary material for: A Collective Intelligence Strategy for Evaluating and Advancing Nurse Autonomy in Primary Care
Source: Healthcare (Basel). 2025 Jun 12;13(12):1403. doi: 10.3390/healthcare13121403 (PMC12192935; doi:10.3390/healthcare13121403)
Supplement: Supplementary file 1 [file healthcare-13-01403-s001.zip]

Archive with 11 entries (10 files):
- Dfinitif/
- Dfinitif/.DS_Store
- __MACOSX/Dfinitif/._.DS_Store
- Dfinitif/S2 icc_df.csv
- __MACOSX/Dfinitif/._S2 icc_df.csv
- Dfinitif/S1 Dataset.csv
- __MACOSX/Dfinitif/._S1 Dataset.csv
- Dfinitif/S3 kruskal_df.csv
- __MACOSX/Dfinitif/._S3 kruskal_df.csv
- Dfinitif/S4 recomendations.csv
- __MACOSX/Dfinitif/._S4 recomendations.csv
