# Supplementary material for: A Collective Intelligence Strategy for Evaluating and Advancing Nurse Autonomy in Primary Care
Source: Healthcare (Basel). 2025 Jun 12;13(12):1403. doi: 10.3390/healthcare13121403 (PMC12192935; doi:10.3390/healthcare13121403)
Supplement: Supplementary file 1 [file healthcare-13-01403-s001.zip › Dfinitif/S2 icc_df.csv]

item	between_center_var	within_center_var	ICC(1)
c_Q01. Biopsychosocial approach in NDM	16.641853561847537	3.2464216122583553	0.11648047623707691
c_Q02. Patient autonomy in NDM.	11.703652624132053	2.7716616006535917	0.09335362518484192
c_Q03. Active listening in NDM.	10.876363123692432	2.7533551341250253	0.08614265283336105
c_Q04. Individualized response in NDM.	10.954440902368793	2.635865879809421	0.09159855660480419
c_Q05. Shared decision-making in NDM.	7.231242183809622	2.3555809156760756	0.06203105178681026
c_Q06. Life situations in NDM.	14.47916597591631	2.9073371488638236	0.11282401850444441
c_Q07. Salutogenic perspective in NDM.	13.660452628179106	2.8191877288923077	0.10942389810823101
c_Q08. Professional autonomy.	22.363857444394306	3.249555651857071	0.15820677294143654
c_Q09. Resolution, referral, and follow-up.	16.386047475854276	3.6460033071492894	0.10043219707710918
c_Q10. Therapeutic plan in NDM.	12.959531204732027	3.3669656244990236	0.08343434473053951
c_Q11. Guidelines and protocols in NDM.	7.646320533254793	2.908995292316614	0.04945909655710933
c_Q12. Areas of practice in NDM.	10.412689943350918	2.922952800153729	0.07567535896775811
c_Q13. Continuity of care in NDM.	20.697625752005504	4.621674688101418	0.10002176095134725
c_Q14. Teamwork.	22.004087368483557	4.213841871750945	0.1188595377040767
c_Q15. Nurse accessibility.	15.475804889299422	4.206231613803509	0.07885470509046391
c_Q16. NDM integration.	21.065455695590845	3.3219036555533146	0.1457830127055877
c_Q17. Evaluation of resolutions.	12.46632902303819	5.193532537450206	0.04282667429498414
c_Q18. Ongoing capacity-building.	19.205204562694412	3.91635124965662	0.11089943861085515
c_Q19. NDM monitoring.	13.576890960614833	3.766579954141032	0.0768253651882308
c[Understanding]	10.88022536167729	1.5003750367960074	0.1664912542082584
c[Managing]	10.854634662260986	1.5315444807206402	0.16282833327384538
c[Resolving]	11.345971703241952	1.5575177479626856	0.16722267773174285
c[Tools]	11.164295875639779	1.6506697577695746	0.15551219546740186
c[Capacity]	10.835243427353697	1.491870967661629	0.16673946305119683
c[Strategy]	12.021348482624115	1.5962168474279692	0.1726491878847272
c[Readiness]	12.091986770523192	1.5419037792383925	0.17939758047020193
c[Relationship with the patient]	10.301529445908894	1.922118861907519	0.12225997888611444
c[Professional Practice]	12.204470423332223	1.8198606475830486	0.15420616842460577
c[Organisational conditions]	12.767392758029033	2.029178447472869	0.1446279033852807
