# Supplementary material for: A Collective Intelligence Strategy for Evaluating and Advancing Nurse Autonomy in Primary Care
Source: Healthcare (Basel). 2025 Jun 12;13(12):1403. doi: 10.3390/healthcare13121403 (PMC12192935; doi:10.3390/healthcare13121403)
Supplement: Supplementary file 1 [file healthcare-13-01403-s001.zip › Dfinitif/S1 Dataset.csv]

_id	center	Provider	sessionCode	n_center_answers	Health Region	Reference Population	i_Q01. Biopsychosocial approach in NDM	i_Q02. Patient autonomy in NDM.	i_Q03. Active listening in NDM.	i_Q04. Individualized response in NDM.	i_Q05. Shared decision-making in NDM.	i_Q06. Life situations in NDM.	i_Q07. Salutogenic perspective in NDM.	i_Q08. Professional autonomy.	i_Q09. Resolution, referral, and follow-up.	i_Q10. Therapeutic plan in NDM.	i_Q11. Guidelines and protocols in NDM.	i_Q12. Areas of practice in NDM.	i_Q13. Continuity of care in NDM.	i_Q14. Teamwork.	i_Q15. Nurse accessibility.	i_Q16. NDM integration.	i_Q17. Evaluation of resolutions.	i_Q18. Ongoing capacity-building.	i_Q19. NDM monitoring.	c_Q01. Biopsychosocial approach in NDM	c_Q02. Patient autonomy in NDM.	c_Q03. Active listening in NDM.	c_Q04. Individualized response in NDM.	c_Q05. Shared decision-making in NDM.	c_Q06. Life situations in NDM.	c_Q07. Salutogenic perspective in NDM.	c_Q08. Professional autonomy.	c_Q09. Resolution, referral, and follow-up.	c_Q10. Therapeutic plan in NDM.	c_Q11. Guidelines and protocols in NDM.	c_Q12. Areas of practice in NDM.	c_Q13. Continuity of care in NDM.	c_Q14. Teamwork.	c_Q15. Nurse accessibility.	c_Q16. NDM integration.	c_Q17. Evaluation of resolutions.	c_Q18. Ongoing capacity-building.	c_Q19. NDM monitoring.	i[Understanding]	c[Understanding]	i[Managing]	c[Managing]	i[Resolving]
C7HbwrCYLQZGuG6AD	ff9022c28b29c68b08a59f65	ALTRES	XGID100624	50	Barcelona Metropolitana Sud	34215.0	10	10	10	10	10	10	10	10	10	10	10	10	10	10	10	10	10	10	10	10	10	10	10	10	10	10	10	10	10	10	10	10	10	10	10	10	10	10	10.0	10.0	10.0	10.0	10.0
aRRPMjSRNaKdossnj	ff9022c28b29c68b08a59f65	ALTRES	XGID100624	50	Barcelona Metropolitana Sud	34215.0	8	8	10	10	8	10	9	10	8	7	10	9	9	9	9	9	8	8	7	8	8	8	10	8	8	9	10	9	8	10	9	9	9	9	9	8	8	8	8.82	8.59	8.82	8.74	8.79
fSM3SM6cMtxbJvW5j	ff9022c28b29c68b08a59f65	ALTRES	XGID100624	50	Barcelona Metropolitana Sud	34215.0	6	9	9	9	9	8	9	9	9	10	10	9	10	10	9	9	9	9	9	8	9	9	9	9	9	9	9	9	10	10	9	10	10	9	9	9	9	9	8.8	9.07	9.14	9.21	9.0
Q6uNqJhoADNudQArN	ff9022c28b29c68b08a59f65	ALTRES	XGID100624	50	Barcelona Metropolitana Sud	34215.0	8	8	9	8	7	9	8	7	7	8	6	8	9	8	8	8	9	9	8	7	8	9	8	7	8	8	8	7	8	6	9	8	9	8	9	8	9	9	8.09	8.0	8.0	8.12	7.93
S3hYwogDkWKf2xrLK	ff9022c28b29c68b08a59f65	ALTRES	XGID100624	50	Barcelona Metropolitana Sud	34215.0	9	9	8	9	7	9	8	10	8	8	10	7	7	9	8	10	10	9	8	10	9	10	10	8	10	9	10	9	10	10	10	9	9	9	10	10	9	9	8.52	9.52	8.53	9.42	8.67
NfzvRwzdLMGfZD2EL	ff9022c28b29c68b08a59f65	ALTRES	XGID100624	50	Barcelona Metropolitana Sud	34215.0	10	10	10	10	10	10	10	10	10	10	10	10	10	10	10	10	10	10	10	10	10	10	10	10	10	10	10	10	10	10	10	10	10	10	10	10	10	10	10.0	10.0	10.0	10.0	10.0
iyKHDFGhpH7YwjchE	ff9022c28b29c68b08a59f65	ALTRES	XGID100624	50	Barcelona Metropolitana Sud	34215.0	9	9	9	9	9	8	8	9	9	8	9	8	8	8	8	9	7	8	7	9	9	9	9	9	7	7	9	8	9	9	8	9	8	8	9	6	8	7	8.39	8.2	8.28	8.19	8.45
xvPnYwrn9WNYJeTTB	ff9022c28b29c68b08a59f65	ALTRES	XGID100624	50	Barcelona Metropolitana Sud	34215.0	10	9	10	9	8	8	9	10	10	10	9	10	7	7	8	10	6	10	10	10	9	8	8	8	7	9	8	8	10	9	8	7	9	9	10	6	10	10	9.02	8.52	8.79	8.44	9.0
Nf8hZEQLuKZPYNkjn	ff9022c28b29c68b08a59f65	ALTRES	XGID100624	50	Barcelona Metropolitana Sud	34215.0	10	10	10	10	10	10	10	10	10	10	4	4	5	10	10	5	1	6	5	10	10	10	10	10	10	10	10	10	10	5	4	5	10	10	10	10	10	5	8.3	9.05	7.37	8.53	8.55
64sbycdmLSHsXbCXs	ff9022c28b29c68b08a59f65	ALTRES	XGID100624	50	Barcelona Metropolitana Sud	34215.0	10	10	10	10	10	10	10	10	10	10	10	10	8	10	9	10	8	10	10	10	10	10	10	10	10	10	10	10	10	10	10	8	10	9	10	8	10	10	9.77	9.77	9.65	9.65	9.81
xnDB8vdvZ6YiBn8pH	ff9022c28b29c68b08a59f65	ALTRES	XGID100624	50	Barcelona Metropolitana Sud	34215.0	10	10	10	10	10	10	9	9	9	9	10	10	8	10	8	8	8	10	10	10	10	10	10	10	10	9	9	9	9	10	10	8	10	8	8	8	10	10	9.45	9.45	9.35	9.35	9.48
9zQctM7esNFssmgiu	ff9022c28b29c68b08a59f65	ALTRES	XGID100624	50	Barcelona Metropolitana Sud	34215.0	9	9	9	9	9	9	9	10	10	9	10	10	10	10	9	10	10	10	10	9	9	9	9	9	9	9	10	10	9	10	10	10	10	9	10	10	10	10	9.41	9.41	9.63	9.63	9.48
TaMFtajwpPgXu4QNL	ff9022c28b29c68b08a59f65	ALTRES	XGID100624	50	Barcelona Metropolitana Sud	34215.0	8	9	9	9	9	9	9	9	8	8	7	9	8	9	9	8	4	9	7	9	8	10	8	9	9	9	10	9	9	9	9	9	9	9	8	6	9	8	8.34	8.84	8.19	8.77	8.33
otShv9NP7NpR2NrMY	ff9022c28b29c68b08a59f65	ALTRES	XGID100624	50	Barcelona Metropolitana Sud	34215.0	10	10	10	10	10	10	9	10	9	10	9	10	10	10	10	10	10	10	10	10	10	10	10	10	10	9	10	9	10	9	10	10	10	10	10	10	10	10	9.82	9.82	9.86	9.86	9.81
QvfCsdSY2obTjS2CH	ff9022c28b29c68b08a59f65	ALTRES	XGID100624	50	Barcelona Metropolitana Sud	34215.0	10	10	10	10	10	10	10	10	8	9	10	10	9	10	10	10	5	9	8	10	10	10	10	10	10	10	10	8	9	10	10	9	10	10	10	5	9	8	9.45	9.45	9.28	9.28	9.36
7ZAN3ySLQ4ztEewD9	ff9022c28b29c68b08a59f65	ALTRES	XGID100624	50	Barcelona Metropolitana Sud	34215.0	7	9	8	8	10	9	7	10	7	10	9	8	10	9	10	8	8	8	9	7	9	10	9	10	9	7	9	7	10	9	8	10	9	10	8	8	8	9	8.48	8.66	8.77	8.88	8.64
e6tCrRsG68RWAxGj8	ff9022c28b29c68b08a59f65	ALTRES	XGID100624	50	Barcelona Metropolitana Sud	34215.0	10	10	10	10	10	10	10	10	10	8	8	9	8	8	7	9	8	7	8	10	10	10	10	10	10	10	10	10	8	9	8	7	8	7	10	10	9	7	9.16	9.27	8.74	8.91	9.26
XgQeSfdBfWNErSiwK	ff9022c28b29c68b08a59f65	ALTRES	XGID100624	50	Barcelona Metropolitana Sud	34215.0	9	9	10	10	10	10	10	10	10	9	10	10	10	10	10	9	10	9	9	9	9	10	10	10	10	10	10	10	9	10	10	10	10	10	9	10	9	10	9.7	9.75	9.77	9.84	9.71
h5MGeBM6Ao5ogsxqZ	ff9022c28b29c68b08a59f65	ALTRES	XGID100624	50	Barcelona Metropolitana Sud	34215.0	8	10	10	8	10	9	9	8	8	9	9	10	9	9	9	10	7	9	8	9	10	9	9	10	9	9	9	8	9	9	10	9	9	9	10	7	9	8	8.89	8.98	8.89	8.95	8.74
KA9BmY73G8hfhsKBs	ff9022c28b29c68b08a59f65	ALTRES	XGID100624	50	Barcelona Metropolitana Sud	34215.0	10	9	9	9	9	9	8	9	7	8	8	10	10	9	8	9	7	7	10	9	9	9	8	9	8	8	8	8	7	8	10	10	8	8	10	6	8	10	8.73	8.45	8.68	8.51	8.64
ogqShi7Rj32SnQPFe	ff9022c28b29c68b08a59f65	ALTRES	XGID100624	50	Barcelona Metropolitana Sud	34215.0	10	10	9	10	10	9	10	10	10	9	9	10	8	8	9	10	8	10	9	10	10	9	10	10	9	10	10	10	9	10	10	8	8	9	10	8	10	9	9.41	9.45	9.25	9.32	9.43
zvRRHev3cySNbi8T4	ff9022c28b29c68b08a59f65	ALTRES	XGID100624	50	Barcelona Metropolitana Sud	34215.0	8	8	6	9	9	9	7	8	5	6	8	6	6	7	7	8	4	6	6	7	9	6	9	9	8	7	8	7	8	10	8	8	9	7	8	4	6	6	7.07	7.43	6.84	7.47	7.12
DiHeXzmE5Ft4bqm4J	ff9022c28b29c68b08a59f65	ALTRES	XGID100624	50	Barcelona Metropolitana Sud	34215.0	9	9	7	9	9	8	8	8	9	9	9	10	10	8	9	8	8	9	10	9	9	7	9	9	8	8	8	9	9	9	10	10	8	9	8	8	9	10	8.64	8.64	8.75	8.75	8.74
FkrD3rseeo2BLqYrQ	ff9022c28b29c68b08a59f65	ALTRES	XGID100624	50	Barcelona Metropolitana Sud	34215.0	8	9	10	8	8	7	10	7	7	8	8	7	6	6	8	8	6	8	8	9	8	7	9	8	8	9	7	7	7	7	8	7	7	7	7	6	8	7	7.95	7.68	7.6	7.37	7.62
BBMbpqsqvcRrBQ8Q2	ff9022c28b29c68b08a59f65	ALTRES	XGID100624	50	Barcelona Metropolitana Sud	34215.0	8	9	9	9	9	8	8	9	10	8	10	10	10	8	9	10	8	10	8	9	9	8	9	9	8	8	9	10	8	10	10	10	8	9	10	7	10	8	8.82	8.77	9.04	8.91	8.86
daXoTimxyiuXprCSx	ff9022c28b29c68b08a59f65	ALTRES	XGID100624	50	Barcelona Metropolitana Sud	34215.0	10	9	10	10	10	10	10	10	10	10	10	10	10	9	10	10	10	10	10	9	9	9	9	9	10	10	10	10	10	10	10	10	9	10	10	10	10	10	9.93	9.66	9.91	9.72	9.86
rmuKi8we8QZoam3qT	ff9022c28b29c68b08a59f65	ALTRES	XGID100624	50	Barcelona Metropolitana Sud	34215.0	8	8	8	9	9	9	8	9	8	9	9	9	9	8	9	9	8	9	9	8	9	8	9	9	9	9	9	9	8	9	9	9	8	9	9	8	9	9	8.57	8.7	8.68	8.75	8.6
YiPdQ3wyc9gz2JS5z	ff9022c28b29c68b08a59f65	ALTRES	XGID100624	50	Barcelona Metropolitana Sud	34215.0	10	10	9	10	9	9	9	10	10	7	7	9	8	7	5	9	6	5	9	9	7	9	9	9	8	8	10	10	8	9	9	9	10	9	10	8	8	10	8.5	8.77	8.02	9.02	8.76
7FYmBDwJ9ySqzXyj5	ff9022c28b29c68b08a59f65	ALTRES	XGID100624	50	Barcelona Metropolitana Sud	34215.0	9	8	9	9	9	8	9	8	9	7	9	10	8	8	8	9	8	9	9	9	9	9	9	9	8	8	8	9	8	9	10	8	9	9	9	8	10	9	8.61	8.73	8.63	8.84	8.43
YMY9RC5DuE4CXo4nH	ff9022c28b29c68b08a59f65	ALTRES	XGID100624	50	Barcelona Metropolitana Sud	34215.0	8	8	9	8	8	9	8	8	8	6	8	9	9	8	8	8	9	7	8	6	8	9	8	8	8	8	8	6	8	8	9	9	8	8	8	9	7	8	8.18	7.91	8.21	8.11	8.05
degt8MJ65BrRwDXCR	ff9022c28b29c68b08a59f65	ALTRES	XGID100624	50	Barcelona Metropolitana Sud	34215.0	3	8	9	4	6	2	4	4	7	3	6	9	8	4	5	10	4	7	8	8	9	9	8	7	5	7	8	9	8	8	9	8	4	5	10	7	9	10	5.55	7.73	6.11	7.7	5.19
EW6mFRRh3pbqmW745	ff9022c28b29c68b08a59f65	ALTRES	XGID100624	50	Barcelona Metropolitana Sud	34215.0	8	8	10	7	9	9	8	9	7	8	9	10	10	10	9	10	5	6	10	9	9	10	9	9	9	8	9	7	8	10	10	10	10	10	10	5	6	10	8.5	8.82	8.67	8.91	8.26
cwPaXGGYaLo7kqjAt	ff9022c28b29c68b08a59f65	ALTRES	XGID100624	50	Barcelona Metropolitana Sud	34215.0	10	10	10	10	10	10	10	10	7	9	10	10	10	10	10	10	8	9	10	10	10	10	10	10	10	10	10	8	9	10	10	10	10	10	10	9	8	10	9.68	9.73	9.67	9.7	9.5
MHhJ2TRrCSbNoKQd5	ff9022c28b29c68b08a59f65	ALTRES	XGID100624	50	Barcelona Metropolitana Sud	34215.0	8	8	8	8	8	9	7	9	7	9	9	9	7	6	8	7	5	7	8	8	8	8	8	8	9	7	9	7	9	9	9	7	6	8	7	5	7	8	7.84	7.84	7.67	7.67	7.93
bDfTWQqcKwMzgDyuL	ff9022c28b29c68b08a59f65	ALTRES	XGID100624	50	Barcelona Metropolitana Sud	34215.0	10	10	9	9	9	10	9	10	8	10	10	10	7	8	6	9	3	7	8	8	8	8	9	8	8	8	8	7	9	10	10	7	7	6	9	3	7	8	8.7	7.82	8.21	7.63	8.93
9btbr4QFkJXqQ495G	ff9022c28b29c68b08a59f65	ALTRES	XGID100624	50	Barcelona Metropolitana Sud	34215.0	10	10	10	10	9	10	9	10	10	10	10	10	7	9	10	10	9	10	10	9	9	10	10	9	9	9	10	10	10	10	10	7	9	10	10	9	10	10	9.66	9.43	9.54	9.47	9.69
FhepJjtWLf4rTZBxB	ff9022c28b29c68b08a59f65	ALTRES	XGID100624	50	Barcelona Metropolitana Sud	34215.0	8	9	8	9	8	6	7	10	10	7	8	10	8	8	8	9	9	8	9	7	9	8	9	9	6	8	10	10	7	8	10	8	9	8	9	8	9	8	8.16	8.18	8.46	8.54	8.4
QzKLnLFSjPhc3aPT2	ff9022c28b29c68b08a59f65	ALTRES	XGID100624	50	Barcelona Metropolitana Sud	34215.0	10	10	10	10	10	7	9	10	10	6	10	10	10	5	10	8	8	8	8	10	10	10	10	10	10	10	10	10	8	10	10	10	10	10	8	8	8	8	9.02	9.59	8.95	9.47	8.86
J5tjQZTaLtGFyAQkZ	ff9022c28b29c68b08a59f65	ALTRES	XGID100624	50	Barcelona Metropolitana Sud	34215.0	9	10	9	9	9	10	8	10	10	9	10	10	10	8	8	9	7	9	6	9	10	10	8	10	9	9	10	10	8	10	9	9	7	10	8	6	9	6	8.98	8.93	8.84	8.75	9.26
YtDHiqQsWfjkQ6sKk	ff9022c28b29c68b08a59f65	ALTRES	XGID100624	50	Barcelona Metropolitana Sud	34215.0	10	10	10	10	9	9	9	10	9	10	10	10	10	9	9	9	9	9	9	10	10	10	10	9	10	10	10	10	10	10	9	10	9	9	9	9	9	10	9.5	9.73	9.44	9.54	9.6
ky8C9aSzD9QaCGx3R	ff9022c28b29c68b08a59f65	ALTRES	XGID100624	50	Barcelona Metropolitana Sud	34215.0	10	9	9	9	9	9	9	9	9	9	9	9	9	9	9	9	9	9	9	9	9	9	9	9	9	9	9	9	9	9	9	9	9	9	9	9	9	9	9.09	9.0	9.02	9.0	9.05
NdBhCYqoMWJHAyJF4	ff9022c28b29c68b08a59f65	ALTRES	XGID100624	50	Barcelona Metropolitana Sud	34215.0	8	8	8	8	8	9	8	7	8	8	10	10	2	7	5	9	4	8	9	9	10	10	10	10	9	9	10	10	10	10	10	10	10	10	10	10	10	10	7.68	9.73	7.37	9.91	7.69
wCNpdrFL8A4n53oZx	ff9022c28b29c68b08a59f65	ALTRES	XGID100624	50	Barcelona Metropolitana Sud	34215.0	4	4	6	6	6	6	6	5	5	5	5	5	5	5	5	5	5	5	5	4	6	6	6	6	6	5	5	5	5	5	5	5	5	5	5	5	5	5	5.23	5.23	5.21	5.21	5.14
RMTBS7etTEyLt4v9z	ff9022c28b29c68b08a59f65	ALTRES	XGID100624	50	Barcelona Metropolitana Sud	34215.0	10	10	10	10	10	10	10	10	8	10	10	10	10	10	10	10	8	10	10	10	10	10	10	10	10	10	10	10	10	10	10	10	10	10	10	8	10	10	9.82	9.91	9.79	9.86	9.71
RDYyBAyDGYQpw66TP	ff9022c28b29c68b08a59f65	ALTRES	XGID100624	50	Barcelona Metropolitana Sud	34215.0	10	10	9	10	10	10	10	9	10	9	10	10	10	9	9	10	3	9	9	10	10	10	9	9	10	10	10	10	10	10	10	10	10	10	10	3	9	9	9.34	9.5	9.07	9.26	9.36
nbzqWMQN8Smecnkav	ff9022c28b29c68b08a59f65	ALTRES	XGID100624	50	Barcelona Metropolitana Sud	34215.0	9	8	8	8	7	8	9	10	8	9	7	10	8	9	9	9	1	8	7	8	8	7	7	8	8	8	9	9	8	9	9	8	9	9	9	8	7	7	8.05	8.05	7.82	8.18	8.1
nS8oD5npEknBh5hz6	ff9022c28b29c68b08a59f65	ALTRES	XGID100624	50	Barcelona Metropolitana Sud	34215.0	8	9	9	9	9	9	9	9	8	8	8	8	8	9	9	9	8	9	8	8	9	9	9	9	9	9	9	8	9	8	9	8	9	9	9	9	9	8	8.59	8.73	8.58	8.74	8.55
KyngXgzo4gKBjFcgc	ff9022c28b29c68b08a59f65	ALTRES	XGID100624	50	Barcelona Metropolitana Sud	34215.0	5	7	8	7	7	7	7	7	6	7	10	10	8	8	6	7	3	7	7	5	10	10	10	9	10	10	10	10	10	10	10	10	10	10	10	10	10	10	6.98	9.5	7.21	9.84	7.02
LRnhJsymbomKYrHiB	ff9022c28b29c68b08a59f65	ALTRES	XGID100624	50	Barcelona Metropolitana Sud	34215.0	10	10	10	10	10	10	10	10	10	10	10	10	10	10	10	10	10	10	10	10	10	10	10	10	10	10	10	10	10	10	10	10	10	10	10	10	10	10	10.0	10.0	10.0	10.0	10.0
bQDssepys4nhaAkh7	ff9022c28b29c68b08a59f65	ALTRES	XGID100624	50	Barcelona Metropolitana Sud	34215.0	8	8	6	9	8	6	7	9	7	6	10	9	8	4	8	8	7	9	7	8	8	9	9	8	7	7	9	7	7	10	9	8	8	8	8	7	9	7	7.5	8.0	7.65	8.19	7.52
8JiDp5jwcXENwe7e3	318f0d8c5ccd1bfa0823e503	OSI	XGID110624	21	Barcelona Ciutat	30000.0	8	8	8	8	9	8	8	8	6	8	6	5	7	9	2	3	5	7	7	8	8	7	8	9	8	8	8	7	8	8	5	7	9	2	4	5	6	7	7.09	7.11	6.7	6.77	7.4
nDEhyQHWvpuCvRerE	318f0d8c5ccd1bfa0823e503	OSI	XGID110624	21	Barcelona Ciutat	30000.0	10	10	10	9	9	10	9	7	7	9	7	9	6	7	7	9	6	7	8	9	9	9	8	9	10	9	9	9	9	9	9	6	7	7	10	8	9	9	8.5	8.75	7.88	8.47	8.33
WofGfiZxxGo9CtFyo	318f0d8c5ccd1bfa0823e503	OSI	XGID110624	21	Barcelona Ciutat	30000.0	8	9	9	9	9	4	7	8	3	3	8	10	5	9	1	10	1	1	5	7	8	8	8	8	7	4	6	8	7	9	10	5	9	1	8	1	7	7	6.25	6.61	6.14	6.6	6.29
yZWAijxBeFtvtqY6Z	318f0d8c5ccd1bfa0823e503	OSI	XGID110624	21	Barcelona Ciutat	30000.0	9	8	10	8	8	8	9	7	7	8	10	7	8	6	10	10	4	7	9	9	7	10	8	7	7	9	7	8	8	9	8	6	6	10	10	5	8	9	8.23	8.09	7.95	7.86	7.71
Fj78FATHvyscqu4pd	318f0d8c5ccd1bfa0823e503	OSI	XGID110624	21	Barcelona Ciutat	30000.0	7	8	8	7	8	7	7	7	4	6	8	10	2	3	7	5	4	5	7	7	4	8	5	8	7	6	5	3	7	8	10	2	4	6	4	5	6	7	6.59	6.18	6.26	6.04	6.33
qdtaTHBj4HkDz2osT	318f0d8c5ccd1bfa0823e503	OSI	XGID110624	21	Barcelona Ciutat	30000.0	5	8	8	6	8	7	7	6	3	6	6	4	5	2	2	6	7	6	7	7	9	9	7	8	7	8	5	3	8	7	6	7	6	6	6	7	8	8	6.0	7.14	5.63	6.91	5.83
ThcGghqJSGvMDLzuM	318f0d8c5ccd1bfa0823e503	OSI	XGID110624	21	Barcelona Ciutat	30000.0	8	9	9	10	10	8	9	6	4	9	7	9	9	5	4	7	6	6	9	9	9	9	10	10	8	9	9	9	9	10	9	9	8	6	9	9	9	9	7.82	8.89	7.4	8.86	7.71
cjGNRru6tM9Ax6c9v	318f0d8c5ccd1bfa0823e503	OSI	XGID110624	21	Barcelona Ciutat	30000.0	9	8	10	9	9	9	6	7	7	7	10	10	8	5	4	7	6	7	7	10	9	10	9	9	9	9	8	8	8	10	10	8	5	8	7	3	7	7	7.86	8.45	7.58	7.91	7.83
qLe9PP9uGeQutS88L	318f0d8c5ccd1bfa0823e503	OSI	XGID110624	21	Barcelona Ciutat	30000.0	9	9	9	8	9	7	9	6	5	9	9	10	9	6	9	9	3	6	9	9	7	6	6	8	7	6	9	9	9	9	10	9	9	9	9	9	9	9	8.02	8.05	7.77	8.47	7.6
bhhrS3YgTGMox9c9t	318f0d8c5ccd1bfa0823e503	OSI	XGID110624	21	Barcelona Ciutat	30000.0	9	9	9	9	9	9	9	10	9	9	10	9	10	8	9	9	6	7	8	9	9	9	9	8	9	8	9	9	9	10	9	10	7	10	8	7	7	8	8.84	8.7	8.72	8.58	8.93
6MZDJ8ksxEfKp6eDQ	318f0d8c5ccd1bfa0823e503	OSI	XGID110624	21	Barcelona Ciutat	30000.0	9	8	9	9	9	9	9	9	9	9	9	8	9	9	9	9	9	9	9	9	8	9	9	9	9	9	9	9	9	9	8	9	9	9	9	9	9	9	8.91	8.91	8.91	8.91	8.86
WN9tcyHFYjWiiXmQD	318f0d8c5ccd1bfa0823e503	OSI	XGID110624	21	Barcelona Ciutat	30000.0	10	10	9	8	9	9	9	5	3	6	10	10	4	5	5	5	3	3	3	10	10	9	8	9	9	9	5	4	6	10	10	5	5	5	5	3	3	3	7.18	7.27	6.28	6.39	6.9
zYR6KXWyYb3Jrhvpp	318f0d8c5ccd1bfa0823e503	OSI	XGID110624	21	Barcelona Ciutat	30000.0	5	10	10	7	8	7	8	9	10	6	9	10	10	7	10	9	10	10	9	10	10	10	9	9	8	9	9	10	7	9	10	10	8	10	9	10	10	9	8.45	9.3	8.96	9.35	8.36
YRfup2HPjp3vrAWiY	318f0d8c5ccd1bfa0823e503	OSI	XGID110624	21	Barcelona Ciutat	30000.0	10	10	10	10	10	10	10	10	7	10	8	10	7	10	8	10	6	9	9	10	10	10	10	10	10	10	10	9	10	9	10	9	10	10	10	10	10	10	9.27	9.86	8.98	9.82	9.24
pu7mGrPMBsewxLg3X	318f0d8c5ccd1bfa0823e503	OSI	XGID110624	21	Barcelona Ciutat	30000.0	8	8	8	8	8	8	8	8	8	8	8	8	8	8	8	8	8	8	8	9	9	9	9	9	9	9	9	9	9	9	9	9	9	9	9	9	9	9	8.0	9.0	8.0	9.0	8.0
y4NgwdY9TvtasnfML	318f0d8c5ccd1bfa0823e503	OSI	XGID110624	21	Barcelona Ciutat	30000.0	7	9	10	9	8	9	5	5	7	6	8	8	8	9	8	8	7	8	8	7	9	9	8	8	9	5	6	7	7	8	8	8	8	8	7	8	7	8	7.7	7.61	7.82	7.7	7.57
c3DW7He3eLgR4Cx3H	318f0d8c5ccd1bfa0823e503	OSI	XGID110624	21	Barcelona Ciutat	30000.0	9	7	9	7	9	9	9	9	1	8	9	9	9	4	2	9	2	9	9	9	7	9	7	9	9	9	9	8	8	9	9	9	9	9	9	9	9	9	7.66	8.73	7.26	8.84	7.19
6aRqdD45dgWh5PPLT	318f0d8c5ccd1bfa0823e503	OSI	XGID110624	21	Barcelona Ciutat	30000.0	9	10	9	9	8	9	9	8	8	9	10	9	8	9	8	10	7	8	7	9	9	9	9	8	9	9	7	8	9	10	9	8	9	8	10	7	8	7	8.66	8.57	8.46	8.37	8.71
KTCAvoyjgd5r3vce4	ae2ba339ee2568708b7b7a76	OSI	XGID130624	36	Barcelona Metropolitana Nord	31710.0	8	8	8	8	8	9	8	8	8	8	9	8	6	8	7	6	8	7	8	8	7	8	8	8	9	8	8	7	8	9	8	6	8	7	6	8	7	8	7.91	7.82	7.75	7.7	8.02
bNxMQkxnWLJWyRGiP	ae2ba339ee2568708b7b7a76	OSI	XGID130624	36	Barcelona Metropolitana Nord	31710.0	8	9	8	8	8	7	7	5	5	5	9	6	4	9	9	4	7	5	8	8	8	8	7	7	6	7	5	5	5	9	6	5	8	8	4	7	5	8	7.02	6.77	6.95	6.72	6.79
pHxETBy4ujHTWpJdP	ae2ba339ee2568708b7b7a76	OSI	XGID130624	36	Barcelona Metropolitana Nord	31710.0	9	8	8	10	10	8	8	8	9	8	10	10	7	7	8	6	3	7	10	9	9	8	10	10	6	7	8	7	7	10	10	7	7	8	6	3	8	10	8.2	7.89	8.05	7.95	8.26
D2aSxYMwsjdEHTHrh	ae2ba339ee2568708b7b7a76	OSI	XGID130624	36	Barcelona Metropolitana Nord	31710.0	8	10	10	7	10	7	10	3	3	7	4	6	1	3	1	3	3	1	1	5	6	8	10	10	8	6	8	9	7	10	8	10	9	10	10	9	9	10	5.91	8.16	4.51	8.91	5.71
L7J5ig7e8E5dLKLeA	ae2ba339ee2568708b7b7a76	OSI	XGID130624	36	Barcelona Metropolitana Nord	31710.0	8	10	10	10	8	8	7	6	6	8	10	10	8	8	5	6	7	8	7	8	10	10	10	8	8	6	8	10	8	10	10	8	8	7	10	10	10	8	8.0	8.64	7.86	8.81	8.12
fcE6aDz86hqhueGSZ	ae2ba339ee2568708b7b7a76	OSI	XGID130624	36	Barcelona Metropolitana Nord	31710.0	10	7	4	4	8	5	9	2	1	9	1	3	1	1	1	1	1	1	10	7	4	4	5	1	3	2	1	10	1	10	6	10	10	8	3	1	10	10	4.82	5.25	3.47	6.0	4.45
yJYo9my4nCcJ8kcCM	ae2ba339ee2568708b7b7a76	OSI	XGID130624	36	Barcelona Metropolitana Nord	31710.0	8	9	9	8	10	8	9	7	10	9	9	9	8	8	9	8	8	8	7	7	8	9	7	10	7	8	8	10	9	9	9	9	9	9	9	9	9	9	8.5	8.45	8.42	8.81	8.48
cmafPXT5JG8rjKxGB	ae2ba339ee2568708b7b7a76	OSI	XGID130624	36	Barcelona Metropolitana Nord	31710.0	10	10	10	10	10	10	10	1	1	10	1	1	1	10	1	1	1	1	1	1	1	8	5	5	5	4	10	10	5	4	10	10	10	10	7	8	9	10	6.11	6.43	4.32	7.81	6.14
fM4McC3cC3qFJYFZx	ae2ba339ee2568708b7b7a76	OSI	XGID130624	36	Barcelona Metropolitana Nord	31710.0	10	10	10	7	10	6	9	4	4	4	8	10	6	8	8	7	7	4	5	10	10	10	7	10	7	9	4	4	4	8	10	6	8	8	7	7	4	5	7.48	7.57	7.19	7.23	6.79
AHhfh8vy6AQ4wJvr5	ae2ba339ee2568708b7b7a76	OSI	XGID130624	36	Barcelona Metropolitana Nord	31710.0	9	9	9	9	9	5	8	4	4	4	5	7	5	5	7	3	2	3	5	9	9	9	9	9	7	8	6	6	5	8	8	9	7	6	3	5	5	5	6.32	7.32	5.68	6.96	5.9
Lxs2vbHEQqBJrZFmD	ae2ba339ee2568708b7b7a76	OSI	XGID130624	36	Barcelona Metropolitana Nord	31710.0	9	9	9	9	9	9	9	8	8	8	8	8	8	8	8	7	7	7	7	8	9	9	9	9	9	9	8	8	8	8	8	8	8	8	9	7	7	8	8.34	8.34	8.04	8.16	8.33
YBdje62TL7Q4aq4Sh	ae2ba339ee2568708b7b7a76	OSI	XGID130624	36	Barcelona Metropolitana Nord	31710.0	9	9	9	8	8	5	6	2	1	6	5	10	1	4	2	1	1	9	10	4	4	6	6	9	5	6	5	1	5	9	10	9	8	8	4	3	9	10	6.02	6.18	5.44	7.04	5.52
4pSqv3E9iPndKKFjz	ae2ba339ee2568708b7b7a76	OSI	XGID130624	36	Barcelona Metropolitana Nord	31710.0	9	8	10	10	9	5	10	5	2	5	4	7	8	1	3	4	1	1	3	8	9	10	10	9	5	10	8	7	6	7	7	8	2	5	6	1	1	4	6.2	6.91	5.12	6.09	5.79
mcZ3j4GTpEqKnWNgT	ae2ba339ee2568708b7b7a76	OSI	XGID130624	36	Barcelona Metropolitana Nord	31710.0	10	10	10	10	10	10	10	10	10	10	10	9	10	10	10	10	10	10	10	10	10	10	10	10	10	10	10	8	10	10	10	10	10	10	10	10	10	10	9.95	9.91	9.93	9.93	9.95
eYSKhSY9mSmjcM9ws	ae2ba339ee2568708b7b7a76	OSI	XGID130624	36	Barcelona Metropolitana Nord	31710.0	8	7	3	2	8	1	9	3	1	7	8	9	2	3	3	2	1	4	1	8	7	8	8	8	9	1	10	9	7	10	9	10	10	10	9	10	10	9	4.57	8.11	4.07	8.95	4.29
njGfKryEf8Yws3xhe	ae2ba339ee2568708b7b7a76	OSI	XGID130624	36	Barcelona Metropolitana Nord	31710.0	10	9	9	9	10	10	9	7	1	2	1	8	1	1	1	7	1	1	5	10	9	9	9	10	10	9	7	1	8	1	8	1	1	1	7	1	1	5	6.18	6.45	4.79	4.89	5.69
uzDRoYwEv3uXPzTcn	ae2ba339ee2568708b7b7a76	OSI	XGID130624	36	Barcelona Metropolitana Nord	31710.0	8	9	10	10	10	8	8	10	8	8	10	10	10	8	10	10	8	10	10	8	9	10	10	10	8	8	10	8	8	10	10	10	8	10	10	8	10	10	9.09	9.09	9.42	9.42	8.95
g69KBJ8Ksqb2apWnv	ae2ba339ee2568708b7b7a76	OSI	XGID130624	36	Barcelona Metropolitana Nord	31710.0	8	8	8	8	8	6	6	6	4	5	9	5	5	5	5	3	5	6	7	9	9	8	8	8	7	6	7	7	7	9	5	7	5	7	7	5	7	9	6.41	7.32	6.16	7.07	6.26
6CJZk2NtdeJuyj6EA	ae2ba339ee2568708b7b7a76	OSI	XGID130624	36	Barcelona Metropolitana Nord	31710.0	9	8	9	9	9	9	8	8	6	7	10	8	6	8	7	7	6	7	6	9	9	9	9	9	9	8	8	6	7	10	8	6	8	7	7	6	7	6	7.93	7.98	7.68	7.7	7.83
PYty6dNH3cxX4KM8J	ae2ba339ee2568708b7b7a76	OSI	XGID130624	36	Barcelona Metropolitana Nord	31710.0	10	9	10	9	9	8	9	6	3	9	9	9	3	8	2	2	1	5	9	7	7	9	7	8	6	6	8	1	8	9	3	2	2	9	9	6	3	9	7.36	6.43	6.56	6.18	7.31
M4WJFnH8hWNyLA2RH	ae2ba339ee2568708b7b7a76	OSI	XGID130624	36	Barcelona Metropolitana Nord	31710.0	8	9	1	2	9	3	8	1	1	1	4	3	1	1	2	5	1	2	2	6	9	1	9	9	3	8	3	1	1	6	3	1	1	3	5	1	2	2	3.68	4.05	2.88	3.44	3.19
gpcD6AXKTazXfpj8c	ae2ba339ee2568708b7b7a76	OSI	XGID130624	36	Barcelona Metropolitana Nord	31710.0	10	10	10	5	10	5	10	5	1	1	1	1	1	1	1	1	1	5	1	10	9	9	9	10	10	9	10	10	10	10	10	10	10	10	10	10	10	10	5.18	9.73	3.74	9.84	4.38
7MaXwmPAxAmvj5PX6	ae2ba339ee2568708b7b7a76	OSI	XGID130624	36	Barcelona Metropolitana Nord	31710.0	7	7	6	6	5	8	7	9	7	9	8	10	9	7	6	5	7	9	7	9	8	7	6	8	8	8	9	7	9	10	10	9	9	8	8	7	9	10	7.32	8.3	7.39	8.49	7.64
fym3okH3RtZPepiuk	ae2ba339ee2568708b7b7a76	OSI	XGID130624	36	Barcelona Metropolitana Nord	31710.0	5	10	9	7	10	9	9	4	2	9	9	9	4	4	4	7	2	6	4	5	7	7	7	10	7	7	2	8	6	9	9	8	8	8	6	7	8	8	6.8	7.09	6.18	7.44	6.6
qrGFoBFf9dpXTGTtY	ae2ba339ee2568708b7b7a76	OSI	XGID130624	36	Barcelona Metropolitana Nord	31710.0	8	8	8	8	8	8	7	7	9	7	9	8	8	7	9	6	8	8	9	8	8	8	8	8	8	7	7	9	7	9	8	8	7	9	6	8	8	9	7.93	7.93	7.98	7.98	7.88
zNdJXbjeykbbhyGus	ae2ba339ee2568708b7b7a76	OSI	XGID130624	36	Barcelona Metropolitana Nord	31710.0	5	9	9	6	9	8	8	4	3	9	8	3	1	4	5	3	7	5	8	5	9	7	5	7	8	7	7	9	9	10	9	4	9	8	7	7	7	8	6.39	7.32	5.81	7.49	6.17
ojNcg4qwsPCSH49cz	ae2ba339ee2568708b7b7a76	OSI	XGID130624	36	Barcelona Metropolitana Nord	31710.0	7	7	7	6	8	5	7	4	3	4	7	7	8	7	5	5	3	4	7	7	7	7	7	8	5	7	4	3	4	6	7	7	7	5	5	4	7	8	5.95	6.14	5.93	6.18	5.57
t4Rcyyihkcfu95X7E	ae2ba339ee2568708b7b7a76	OSI	XGID130624	36	Barcelona Metropolitana Nord	31710.0	9	9	9	8	8	7	8	7	6	6	9	8	3	6	4	4	5	3	4	9	8	5	8	8	9	7	7	9	9	9	8	6	8	6	6	5	5	7	6.86	7.36	6.21	7.02	6.95
Y6MTXHRsSuwqESEE5	ae2ba339ee2568708b7b7a76	OSI	XGID130624	36	Barcelona Metropolitana Nord	31710.0	9	5	8	3	7	5	7	7	1	6	1	4	1	1	1	6	1	1	1	6	5	8	3	5	5	8	4	5	7	4	4	4	4	4	6	5	5	5	4.57	5.41	3.44	4.91	4.12
S4uZYXfY9DSbNwx9d	ae2ba339ee2568708b7b7a76	OSI	XGID130624	36	Barcelona Metropolitana Nord	31710.0	1	1	1	1	1	1	1	1	1	1	1	1	1	1	1	1	1	1	1	1	1	2	1	1	1	1	1	1	1	1	1	1	1	1	1	1	1	1	1.0	1.09	1.0	1.07	1.0
GcoLGH7BBHXYhd9bj	ae2ba339ee2568708b7b7a76	OSI	XGID130624	36	Barcelona Metropolitana Nord	31710.0	9	2	9	7	2	2	2	1	3	1	10	9	9	1	9	1	9	2	1	4	2	4	4	2	4	2	3	9	4	10	9	9	1	9	2	9	2	5	5.0	4.84	5.09	5.33	4.19
eF2vPnXdu2sqEP8PW	ae2ba339ee2568708b7b7a76	OSI	XGID130624	36	Barcelona Metropolitana Nord	31710.0	8	4	6	7	7	7	1	3	1	7	4	6	3	9	1	3	2	5	1	8	3	7	8	8	8	8	8	7	5	9	8	8	6	6	5	7	10	10	4.59	7.48	4.3	7.65	4.79
Nukz5YWTdiJkQk8Au	ae2ba339ee2568708b7b7a76	OSI	XGID130624	36	Barcelona Metropolitana Nord	31710.0	3	4	4	4	5	5	5	5	5	5	5	5	5	5	5	5	5	4	4	3	4	5	5	5	5	5	5	5	5	5	5	5	5	5	5	4	4	4	4.55	4.64	4.7	4.74	4.64
tNZzXuGBgArtWb3GC	ae2ba339ee2568708b7b7a76	OSI	XGID130624	36	Barcelona Metropolitana Nord	31710.0	9	9	10	8	9	8	8	8	3	9	9	9	1	1	1	9	8	2	9	9	9	10	1	1	1	1	9	9	1	9	9	1	1	1	9	1	1	9	7.27	4.91	6.44	4.72	7.14
EpoAwWWHxxf3qf2Tp	ae2ba339ee2568708b7b7a76	OSI	XGID130624	36	Barcelona Metropolitana Nord	31710.0	9	9	9	9	9	9	8	8	8	9	9	6	5	9	9	9	7	9	7	9	9	9	9	9	9	8	8	8	9	9	6	5	9	9	9	7	8	7	8.32	8.27	8.09	8.02	8.29
JecQCD4Hh2ozQJmm3	ae2ba339ee2568708b7b7a76	OSI	XGID130624	36	Barcelona Metropolitana Nord	31710.0	4	7	8	8	7	1	4	1	1	2	5	1	3	1	1	1	1	1	1	4	7	7	7	7	1	4	1	1	2	5	1	3	3	5	3	3	3	3	3.36	3.77	2.86	3.67	3.21
m3gPXZZ6pWJLy7stj	38ff4e56eddc436e4a731ac7	OSI	XGID180624	27	Barcelona Metropolitana Nord	23000.0	10	10	10	5	10	9	8	5	2	8	6	9	10	4	8	3	2	3	9	6	1	6	1	8	5	5	4	10	5	10	9	10	7	8	5	10	9	9	7.48	6.55	6.77	7.44	6.81
4QpZuKtETGjPJx6ps	38ff4e56eddc436e4a731ac7	OSI	XGID180624	27	Barcelona Metropolitana Nord	23000.0	1	4	7	6	6	7	6	1	1	1	6	7	1	1	2	1	1	1	1	3	4	7	7	6	6	1	1	1	1	6	7	1	1	2	1	1	1	2	3.68	3.41	3.23	3.16	3.36
gj4eRuJiu8KXkbFe4	38ff4e56eddc436e4a731ac7	OSI	XGID180624	27	Barcelona Metropolitana Nord	23000.0	8	9	10	9	9	9	8	8	7	9	7	10	9	8	7	8	6	8	8	6	6	8	6	8	6	7	6	9	7	9	8	7	6	8	9	9	8	9	8.36	7.34	8.21	7.67	8.36
uyeNyxdYruCqfWnG7	38ff4e56eddc436e4a731ac7	OSI	XGID180624	27	Barcelona Metropolitana Nord	23000.0	8	7	8	8	7	7	7	6	7	7	8	9	8	6	8	6	7	6	8	8	8	8	8	7	7	8	6	7	7	8	9	8	6	7	7	7	6	9	7.36	7.52	7.3	7.39	7.21
LutYWoJcrRfPrBpm2	38ff4e56eddc436e4a731ac7	OSI	XGID180624	27	Barcelona Metropolitana Nord	23000.0	9	10	9	9	9	6	9	6	5	8	10	7	10	9	5	5	5	6	6	6	6	6	8	6	6	6	9	9	8	10	9	10	9	5	9	5	8	6	7.68	7.09	7.42	7.51	7.71
S7PRPxxa6S6CkLog3	38ff4e56eddc436e4a731ac7	OSI	XGID180624	27	Barcelona Metropolitana Nord	23000.0	6	6	8	6	6	6	6	5	4	5	5	5	5	4	3	4	4	4	8	6	6	8	5	4	6	8	5	4	5	3	4	5	3	5	5	5	4	6	5.55	5.5	5.21	4.93	5.33
QLSezwTWccvDnuc9M	38ff4e56eddc436e4a731ac7	OSI	XGID180624	27	Barcelona Metropolitana Nord	23000.0	6	9	10	7	9	8	9	3	2	8	6	8	9	8	6	5	2	7	6	8	9	10	7	9	8	9	5	4	8	6	8	9	9	6	8	5	7	6	7.02	7.61	6.68	7.32	6.57
MrNepa9dNgLDSLGtx	38ff4e56eddc436e4a731ac7	OSI	XGID180624	27	Barcelona Metropolitana Nord	23000.0	10	4	8	7	5	5	5	1	2	5	3	7	2	2	5	4	3	7	5	7	5	5	5	5	5	5	2	6	5	6	7	3	3	5	4	7	7	5	5.23	5.25	4.51	5.04	4.4
kTgJMBPyzsngagBYL	38ff4e56eddc436e4a731ac7	OSI	XGID180624	27	Barcelona Metropolitana Nord	23000.0	7	7	7	6	6	5	6	7	5	6	7	8	8	5	6	4	5	6	8	9	9	9	9	8	8	9	9	9	7	8	9	9	8	7	8	5	6	6	6.34	8.14	6.39	7.84	6.26
RCnKjrpDoGXzo3ovT	38ff4e56eddc436e4a731ac7	OSI	XGID180624	27	Barcelona Metropolitana Nord	23000.0	6	9	8	9	8	6	8	8	8	9	8	8	9	9	8	7	6	8	7	6	9	8	9	8	6	8	8	8	9	8	8	9	9	8	8	6	8	7	7.68	7.7	7.86	7.89	7.98
GbkoAHhAPjnD9ccuc	38ff4e56eddc436e4a731ac7	OSI	XGID180624	27	Barcelona Metropolitana Nord	23000.0	8	8	8	9	8	8	7	9	6	7	6	9	8	8	7	8	5	6	8	8	8	8	8	7	8	7	9	7	7	6	8	8	8	7	8	5	6	9	7.55	7.5	7.49	7.42	7.62
DsaKuQf7MTSdjGENQ	38ff4e56eddc436e4a731ac7	OSI	XGID180624	27	Barcelona Metropolitana Nord	23000.0	9	9	9	9	9	9	9	8	8	9	10	9	8	9	6	9	5	9	8	9	6	7	7	7	6	7	5	8	8	10	9	6	9	6	7	5	9	8	8.55	7.27	8.33	7.32	8.6
YJDxcicNHB9zBYcSh	38ff4e56eddc436e4a731ac7	OSI	XGID180624	27	Barcelona Metropolitana Nord	23000.0	8	8	9	5	9	5	9	4	4	6	8	10	9	4	6	5	5	4	5	5	6	6	4	5	4	5	4	7	4	4	10	9	6	8	5	7	6	7	6.8	5.75	6.49	6.19	6.21
qi4i3Mf7CC2ewzjDs	38ff4e56eddc436e4a731ac7	OSI	XGID180624	27	Barcelona Metropolitana Nord	23000.0	5	6	7	7	9	8	6	7	6	7	6	6	6	8	5	5	2	4	5	5	6	7	6	8	8	6	7	5	7	6	6	6	8	7	5	2	6	4	6.11	6.11	6.0	6.07	6.36
whZ6rpX55suhHbBSy	38ff4e56eddc436e4a731ac7	OSI	XGID180624	27	Barcelona Metropolitana Nord	23000.0	4	9	9	8	9	7	6	4	2	4	8	5	4	3	7	4	2	4	5	4	7	9	5	9	6	3	6	7	5	8	5	7	6	8	6	6	6	5	5.75	6.09	5.46	6.49	5.4
Xh7cg58fzXsC45fgG	38ff4e56eddc436e4a731ac7	OSI	XGID180624	27	Barcelona Metropolitana Nord	23000.0	9	8	9	8	7	8	8	5	1	9	2	5	1	2	2	5	4	1	7	7	6	8	7	7	8	8	9	9	9	2	9	8	8	8	8	8	9	8	5.98	7.68	4.67	7.68	5.76
HfANCFW9AhYrA7Auf	38ff4e56eddc436e4a731ac7	OSI	XGID180624	27	Barcelona Metropolitana Nord	23000.0	8	9	9	8	8	5	8	4	5	7	9	5	8	5	5	5	5	6	8	8	8	9	7	8	5	8	4	5	7	9	5	8	5	5	5	5	6	8	6.91	6.82	6.56	6.51	6.64
g69JpFpvLFodQqXGw	38ff4e56eddc436e4a731ac7	OSI	XGID180624	27	Barcelona Metropolitana Nord	23000.0	3	8	5	5	7	3	5	3	3	3	8	7	2	2	2	2	6	1	6	5	8	5	5	6	3	5	8	8	8	8	7	7	7	6	6	9	7	6	4.32	6.16	4.32	6.65	4.4
Wo3JQMT3ZZX46qP4x	38ff4e56eddc436e4a731ac7	OSI	XGID180624	27	Barcelona Metropolitana Nord	23000.0	10	10	10	10	10	10	10	10	10	10	10	10	10	5	10	6	5	10	6	8	10	10	5	5	5	5	8	8	8	8	8	10	5	5	5	5	8	6	9.39	7.05	8.88	6.91	9.43
wx6f9uD6j2HfZ5do2	38ff4e56eddc436e4a731ac7	OSI	XGID180624	27	Barcelona Metropolitana Nord	23000.0	5	9	9	8	9	8	7	3	4	7	4	9	10	3	5	1	1	3	1	1	1	4	5	5	5	4	3	9	5	8	9	10	9	10	9	9	9	7	6.05	5.77	5.35	7.07	6.1
Q4A87QS9Ga95awPbj	38ff4e56eddc436e4a731ac7	OSI	XGID180624	27	Barcelona Metropolitana Nord	23000.0	9	9	9	9	9	7	8	7	7	8	9	8	8	8	8	8	8	8	7	9	8	9	9	8	7	8	8	7	8	9	8	8	9	8	8	8	8	7	8.14	8.11	8.07	8.12	8.02
byXat6XmE7vTxKeFC	38ff4e56eddc436e4a731ac7	OSI	XGID180624	27	Barcelona Metropolitana Nord	23000.0	9	9	2	4	10	7	2	3	3	2	8	10	9	2	1	2	1	2	8	9	9	2	3	10	7	2	3	5	5	8	10	10	2	10	7	7	10	10	5.09	6.57	4.91	7.0	5.14
dWrXaqBStFMp72Yer	38ff4e56eddc436e4a731ac7	OSI	XGID180624	27	Barcelona Metropolitana Nord	23000.0	9	9	10	8	9	6	8	5	3	9	5	8	8	6	5	4	6	4	3	9	9	9	8	9	7	8	5	3	8	5	8	8	6	5	5	6	5	3	6.95	6.98	6.33	6.39	6.81
rQY4rd6YueN3hYGxa	38ff4e56eddc436e4a731ac7	OSI	XGID180624	27	Barcelona Metropolitana Nord	23000.0	1	1	10	1	8	10	5	1	1	5	8	10	1	1	1	1	1	5	1	10	10	5	10	10	5	5	10	10	10	10	10	10	10	10	10	10	10	10	4.41	8.64	4.05	9.3	3.67
3hWEFYTnekpqaAMZR	38ff4e56eddc436e4a731ac7	OSI	XGID180624	27	Barcelona Metropolitana Nord	23000.0	9	9	8	5	8	5	7	4	5	6	9	6	5	4	6	5	4	5	6	6	6	7	5	7	4	6	4	7	6	6	6	7	4	6	6	7	6	7	6.39	5.95	5.93	6.0	5.98
8Pz8Piik7so45TTRb	38ff4e56eddc436e4a731ac7	OSI	XGID180624	27	Barcelona Metropolitana Nord	23000.0	8	8	9	7	9	9	7	10	4	4	5	7	2	6	7	8	2	2	1	10	10	10	10	10	10	10	10	10	10	10	10	10	10	10	10	10	10	10	6.41	10.0	5.79	10.0	6.26
ddisTSbZ8JgbqT54g	38ff4e56eddc436e4a731ac7	OSI	XGID180624	27	Barcelona Metropolitana Nord	23000.0	2	2	10	2	10	2	5	1	1	1	1	1	1	1	1	1	1	1	1	10	10	10	10	10	10	5	10	10	10	10	10	10	10	10	10	10	10	10	2.86	9.55	2.51	9.82	1.95
C3d9dYo6scgNPeZi3	174a4197a34a19f9ba055433	ICS	XGID20062401	38	Girona	30953.0	6	9	6	9	10	8	9	9	9	9	9	10	3	7	2	9	9	9	9	6	9	8	8	9	6	7	7	9	6	9	10	5	7	3	9	9	9	9	7.82	7.45	7.79	7.7	8.38
r4c6sKZrPncchpBbQ	174a4197a34a19f9ba055433	ICS	XGID20062401	38	Girona	30953.0	5	9	10	8	10	8	10	6	2	10	10	10	2	2	10	5	5	5	10	1	7	10	5	10	8	8	8	9	10	10	10	5	2	10	9	10	10	10	7.57	7.89	7.19	8.35	7.02
KXadnGGrfQbRfFKds	174a4197a34a19f9ba055433	ICS	XGID20062401	38	Girona	30953.0	5	9	8	8	5	8	5	5	5	5	6	9	9	3	8	4	5	5	5	5	9	8	8	5	8	5	5	5	5	6	9	9	3	8	9	5	5	5	6.34	6.45	6.16	6.33	6.36
HHFW89FpKJsyEzwxX	174a4197a34a19f9ba055433	ICS	XGID20062401	38	Girona	30953.0	8	9	9	9	9	9	9	9	8	9	9	9	8	8	9	8	8	8	8	8	9	6	7	7	7	6	7	6	7	7	7	7	6	7	6	6	6	6	8.64	6.77	8.56	6.6	8.67
Dr6uAgGLsqH8cyPRy	174a4197a34a19f9ba055433	ICS	XGID20062401	38	Girona	30953.0	8	8	8	8	8	8	8	9	7	7	7	8	8	8	8	8	8	8	8	7	7	7	7	7	7	7	8	8	6	8	8	8	8	8	8	8	8	8	7.91	7.41	7.95	7.68	7.86
4SdwCZjBZQ6Yhxsgy	174a4197a34a19f9ba055433	ICS	XGID20062401	38	Girona	30953.0	10	10	9	10	10	10	9	9	8	8	8	9	7	7	5	5	5	8	4	10	10	9	10	9	10	9	9	9	8	10	9	8	4	5	5	5	8	4	8.32	8.39	7.65	7.61	8.6
TMEjEdhQtQpJf7JXi	174a4197a34a19f9ba055433	ICS	XGID20062401	38	Girona	30953.0	6	10	6	8	6	6	6	5	6	5	5	6	5	1	2	4	4	4	4	8	10	6	8	6	6	6	5	6	5	5	6	5	1	2	4	4	4	4	5.48	5.66	4.79	4.82	5.86
7eX3j3htdgLmLRvNc	174a4197a34a19f9ba055433	ICS	XGID20062401	38	Girona	30953.0	10	10	9	9	9	8	8	8	7	8	8	7	5	5	6	7	7	7	7	8	8	8	8	8	8	8	8	8	7	8	7	5	6	6	6	7	7	7	7.91	7.45	7.33	7.14	7.9
Ta6aAPMx6xE8QGHmd	174a4197a34a19f9ba055433	ICS	XGID20062401	38	Girona	30953.0	9	9	10	9	9	9	9	9	8	9	10	8	10	8	9	10	10	10	9	8	8	10	9	8	8	8	9	9	9	10	8	8	9	10	10	10	10	10	9.18	8.89	9.21	9.14	9.0
7i2xHoeXtcA3Nn6Rk	174a4197a34a19f9ba055433	ICS	XGID20062401	38	Girona	30953.0	10	10	10	10	10	9	9	10	8	5	10	10	10	10	10	10	5	9	10	10	10	10	10	10	9	9	10	8	5	10	10	10	10	10	10	5	9	10	9.23	9.23	9.35	9.35	8.93
HAKrkkrhDQagokkB8	174a4197a34a19f9ba055433	ICS	XGID20062401	38	Girona	30953.0	5	2	5	6	8	8	5	2	8	5	8	9	10	8	8	9	5	5	5	5	5	5	8	8	8	5	5	8	5	8	9	10	8	8	9	5	5	5	6.16	6.52	6.6	6.93	5.88
Burmg8YfnmzmxBm5x	174a4197a34a19f9ba055433	ICS	XGID20062401	38	Girona	30953.0	9	9	8	8	9	8	8	8	4	9	7	8	8	4	6	5	1	8	4	7	7	8	7	7	4	6	4	3	7	5	7	5	3	3	3	1	7	4	7.25	5.45	6.61	4.96	7.21
kfeLHEhn27CeBB7qf	174a4197a34a19f9ba055433	ICS	XGID20062401	38	Girona	30953.0	9	10	9	9	10	9	9	9	6	9	9	9	4	7	6	9	4	7	7	9	9	6	7	9	9	9	9	8	8	9	7	7	8	8	8	7	8	8	8.14	8.09	7.65	7.93	8.17
KXRttdqXXBXgFozvX	174a4197a34a19f9ba055433	ICS	XGID20062401	38	Girona	30953.0	9	10	10	10	10	10	10	9	5	10	9	8	3	1	9	1	1	9	9	9	10	10	10	10	10	10	9	5	10	9	7	1	1	9	1	1	9	9	8.23	8.09	7.25	7.04	8.0
HJKoZSQ9zKc999bq3	174a4197a34a19f9ba055433	ICS	XGID20062401	38	Girona	30953.0	8	10	10	10	10	10	9	2	2	9	6	10	1	1	5	3	1	3	2	1	1	3	1	4	1	3	1	9	2	10	10	5	7	3	3	8	9	6	6.68	4.09	5.25	5.3	6.4
jSrbw8tbWRritx5t4	174a4197a34a19f9ba055433	ICS	XGID20062401	38	Girona	30953.0	8	9	8	8	8	6	7	5	7	5	8	8	9	6	7	8	6	8	8	7	8	8	8	8	6	7	5	7	5	9	8	9	6	7	8	6	8	8	7.32	7.23	7.33	7.37	7.05
Z8NyKK8EN9oocpQAz	174a4197a34a19f9ba055433	ICS	XGID20062401	38	Girona	30953.0	8	9	9	9	9	8	8	9	7	7	9	8	8	7	8	8	7	8	7	8	9	9	9	9	8	8	9	7	7	9	8	8	7	8	8	7	8	7	8.11	8.11	8.07	8.07	8.07
55ZywYovoc3sDTwFi	174a4197a34a19f9ba055433	ICS	XGID20062401	38	Girona	30953.0	10	9	7	5	7	8	2	6	5	5	8	6	5	5	8	6	6	5	6	8	5	7	6	8	8	8	5	5	5	7	5	2	7	7	6	6	5	7	6.39	6.43	6.18	6.11	6.21
RJxSDMMzx2naPNY7j	174a4197a34a19f9ba055433	ICS	XGID20062401	38	Girona	30953.0	8	9	9	9	9	8	9	7	5	9	9	9	4	9	6	7	6	5	8	7	9	9	9	9	8	9	7	5	9	9	9	4	7	6	7	6	5	8	7.77	7.64	7.47	7.32	7.79
5eR4YXdKo3Ao8SLZN	174a4197a34a19f9ba055433	ICS	XGID20062401	38	Girona	30953.0	6	4	8	4	10	8	5	10	10	6	5	1	1	4	8	5	5	8	5	7	10	8	8	10	1	5	5	1	6	5	8	7	8	10	5	5	10	5	6.16	6.3	5.96	6.79	6.02
cTcZsi93WpQhjnuWX	174a4197a34a19f9ba055433	ICS	XGID20062401	38	Girona	30953.0	10	10	10	10	10	8	6	7	8	6	10	10	9	3	4	10	2	7	8	8	8	6	4	8	8	4	3	2	2	9	7	5	3	3	10	8	10	10	7.98	6.25	7.54	6.35	7.88
eu3cuboHmwCmggGEc	174a4197a34a19f9ba055433	ICS	XGID20062401	38	Girona	30953.0	1	8	5	1	1	6	5	5	5	1	5	5	10	5	4	9	5	5	10	5	8	5	5	5	6	5	5	5	5	5	5	10	5	5	10	5	5	10	4.82	5.8	5.3	5.96	4.69
j4yzLpseZQnZymZsS	17eece51e0580d2887123b56		XGID20062402	30	Barcelona Metropolitana Sud	17775.0	8	8	9	9	9	9	9	9	8	8	9	9	10	9	3	8	3	9	6	5	6	7	7	7	7	7	8	7	7	7	7	8	6	7	8	7	6	6	8.11	6.77	7.89	6.91	8.36
WM4CJy72FkZyjESFY	174a4197a34a19f9ba055433	ICS	XGID20062401	38	Girona	30953.0	9	9	9	9	8	9	8	9	4	9	9	9	9	6	8	9	8	8	9	5	5	5	5	5	5	5	5	5	5	5	5	5	5	5	5	5	5	5	8.43	5.0	8.3	5.0	8.24
2dvrsjGiq7bMyjMEC	174a4197a34a19f9ba055433	ICS	XGID20062401	38	Girona	30953.0	7	6	9	8	8	9	7	9	9	7	8	9	6	6	6	9	6	6	6	6	6	9	8	8	9	7	9	9	7	8	9	6	6	6	9	6	6	6	7.52	7.43	7.37	7.35	7.6
uMtWkYtACo2FzFbiG	174a4197a34a19f9ba055433	ICS	XGID20062401	38	Girona	30953.0	6	7	7	8	8	5	7	5	8	5	10	7	9	8	8	8	5	9	8	6	7	7	8	8	5	7	5	8	5	10	7	9	8	8	8	5	9	8	7.05	7.05	7.47	7.47	6.86
ZEBr7EpFeoBGyZAtL	174a4197a34a19f9ba055433	ICS	XGID20062401	38	Girona	30953.0	10	10	9	8	6	7	7	7	4	3	9	10	3	9	3	4	7	8	4	10	9	9	8	9	9	9	8	9	7	10	10	9	10	9	9	9	10	10	7.02	9.11	6.72	9.23	6.98
WGd6hq9g8KMo6nd6o	174a4197a34a19f9ba055433	ICS	XGID20062401	38	Girona	30953.0	8	10	9	7	8	5	6	10	1	8	5	7	1	7	2	5	3	4	2	10	10	8	9	6	7	8	10	4	9	8	9	7	10	8	8	7	7	7	5.91	8.0	5.37	7.88	6.21
yS4K7ovXeCbgbQBw6	174a4197a34a19f9ba055433	ICS	XGID20062401	38	Girona	30953.0	7	7	7	7	6	7	5	7	7	7	7	7	9	7	8	8	6	7	7	7	4	4	4	4	4	5	6	7	7	7	7	5	5	7	6	6	7	6	6.89	5.57	7.04	5.72	6.93
FQd73xDzYrzfvjoaW	174a4197a34a19f9ba055433	ICS	XGID20062401	38	Girona	30953.0	8	8	9	8	9	5	8	7	5	5	9	7	8	9	7	8	7	8	8	6	8	8	8	9	5	7	7	5	5	9	7	5	7	7	7	7	8	8	7.48	6.91	7.74	7.21	7.1
eFrbf2iNhK5SyzBtK	174a4197a34a19f9ba055433	ICS	XGID20062401	38	Girona	30953.0	4	6	7	6	8	6	7	5	5	7	5	7	7	4	7	6	7	7	6	6	6	7	6	8	6	7	7	8	7	8	7	7	7	7	8	8	7	8	6.18	6.98	6.26	7.25	5.95
W5YKyDbPZtmX69w9k	17eece51e0580d2887123b56	ICS	XGID20062402	30	Barcelona Metropolitana Sud	17775.0	4	7	3	3	5	7	5	2	5	5	8	4	3	2	7	4	5	5	5	7	7	7	7	7	7	5	3	5	5	8	4	3	5	7	5	5	5	5	4.77	5.82	4.56	5.49	4.67
6o7w3FbPaDw6TFuyE	174a4197a34a19f9ba055433	ICS	XGID20062401	38	Girona	30953.0	10	10	10	10	10	10	10	10	8	10	10	10	9	10	10	8	7	9	9	9	9	10	10	10	10	10	10	9	10	10	10	10	9	10	9	7	8	9	9.59	9.5	9.44	9.4	9.57
hFdwZY4sTedPAawDS	17eece51e0580d2887123b56	ICS	XGID20062402	30	Barcelona Metropolitana Sud	17775.0	8	8	7	5	8	6	7	5	9	6	8	9	7	6	9	7	8	8	7	3	7	5	5	8	5	6	3	5	5	7	9	5	6	10	6	8	7	6	7.25	5.86	7.33	6.4	6.95
Q5RdYJqi3ptEeQ46C	17eece51e0580d2887123b56	ICS	XGID20062402	30	Barcelona Metropolitana Sud	17775.0	8	8	8	8	8	7	7	6	5	6	6	8	6	5	6	4	5	6	4	4	8	7	6	7	7	7	6	5	6	6	8	6	6	6	5	6	6	4	6.66	6.16	6.25	6.14	6.57
hEZFhCMyGszezWy24	17eece51e0580d2887123b56	ICS	XGID20062402	30	Barcelona Metropolitana Sud	17775.0	10	9	9	9	9	9	9	8	3	8	10	8	8	3	7	8	5	8	2	5	9	8	8	9	5	8	5	7	8	10	8	10	7	7	8	5	8	8	7.89	7.34	7.21	7.61	7.57
Y2YHGgFKWkLoh7Ndt	17eece51e0580d2887123b56	ICS	XGID20062402	30	Barcelona Metropolitana Sud	17775.0	6	4	5	3	6	2	5	2	5	3	6	6	4	2	4	3	1	2	1	7	5	6	5	8	5	5	5	7	5	9	8	5	4	6	4	5	4	6	3.89	5.82	3.6	5.84	3.57
w3eZHgna6rJhy7aH2	174a4197a34a19f9ba055433	ICS	XGID20062401	38	Girona	30953.0	10	9	9	9	9	10	8	8	8	8	8	8	8	8	8	8	3	6	5	10	9	9	9	9	8	8	8	8	8	8	8	8	8	8	6	3	6	5	8.14	7.91	7.6	7.46	8.17
H4QXNaWcmCLiCpwJi	17eece51e0580d2887123b56	ICS	XGID20062402	30	Barcelona Metropolitana Sud	17775.0	9	10	9	9	9	7	9	10	6	9	9	10	5	6	7	7	2	8	9	7	6	6	7	8	5	6	5	9	6	10	7	5	6	8	7	6	9	7	8.07	6.7	7.72	6.93	8.07
4jhzcGXDCznrYPvqi	174a4197a34a19f9ba055433	ICS	XGID20062401	38	Girona	30953.0	9	9	8	9	8	10	9	9	9	9	10	9	7	6	7	8	6	8	7	8	9	8	9	8	10	9	10	10	10	10	9	9	8	8	9	8	8	9	8.45	8.89	8.02	8.79	8.64
r9qGrjmEdhB7nbEo9	17eece51e0580d2887123b56	ICS	XGID20062402	30	Barcelona Metropolitana Sud	17775.0	4	5	6	6	6	6	6	7	6	6	5	8	5	5	5	4	4	4	5	4	5	6	6	6	6	6	7	8	6	7	8	7	7	6	7	7	6	7	5.48	6.23	5.46	6.61	5.69
t2R9zkBXowWih32f5	17eece51e0580d2887123b56	ICS	XGID20062402	30	Barcelona Metropolitana Sud	17775.0	7	8	10	8	9	8	9	8	4	7	9	10	9	5	3	8	2	7	5	7	8	8	8	9	8	8	8	4	7	9	8	7	5	2	5	6	5	5	7.43	6.95	7.09	6.6	7.26
24iHwHSnAcnzThxWt	174a4197a34a19f9ba055433	ICS	XGID20062401	38	Girona	30953.0	9	9	9	9	10	10	10	10	8	9	9	7	8	9	9	9	9	9	9	1	1	1	1	1	1	1	1	1	1	1	1	1	1	1	1	1	1	1	9.09	1.0	8.96	1.0	9.02
87csGrdxYeM2RXJQ5	174a4197a34a19f9ba055433	ICS	XGID20062401	38	Girona	30953.0	9	9	9	8	7	7	7	6	8	7	9	10	9	8	9	10	7	9	9	9	9	9	7	7	7	6	5	10	7	10	10	9	7	10	10	6	9	9	8.18	8.11	8.3	8.23	7.9
rSTag2icjs2kwhwKm	17eece51e0580d2887123b56	ICS	XGID20062402	30	Barcelona Metropolitana Sud	17775.0	9	9	10	9	9	9	8	9	8	9	9	9	9	5	5	7	7	6	7	9	9	9	9	9	9	8	8	9	9	9	9	9	5	5	7	7	6	7	8.32	8.23	7.88	7.77	8.48
BzcjCSQC8QJRddCNN	17eece51e0580d2887123b56	ICS	XGID20062402	30	Barcelona Metropolitana Sud	17775.0	7	10	9	9	10	5	8	5	8	6	7	10	3	3	1	1	1	1	2	5	9	9	8	10	7	8	5	8	6	10	10	6	3	1	7	3	5	5	6.05	6.77	5.14	6.39	6.48
jEKLtRwMJWSRHw9k5	17eece51e0580d2887123b56	ICS	XGID20062402	30	Barcelona Metropolitana Sud	17775.0	6	7	6	6	7	5	6	7	4	5	4	7	4	5	6	5	5	5	5	5	7	5	8	5	7	5	5	6	4	7	7	8	8	7	7	7	8	8	5.59	6.3	5.51	6.7	5.55
aaxHCfy58kcQe7hCh	17eece51e0580d2887123b56	ICS	XGID20062402	30	Barcelona Metropolitana Sud	17775.0	9	9	9	9	9	9	9	9	9	9	9	9	5	9	8	9	9	9	8	9	9	9	9	9	9	9	9	9	9	9	9	5	8	8	9	9	9	8	8.73	8.7	8.58	8.51	8.79
o3cn3JdNcpw4Tebm2	17eece51e0580d2887123b56	ICS	XGID20062402	30	Barcelona Metropolitana Sud	17775.0	8	10	8	8	8	8	10	7	6	6	8	6	5	8	9	7	2	6	6	6	10	7	8	7	9	9	9	5	3	8	6	6	8	9	8	8	8	7	7.39	7.45	6.91	7.53	7.19
D85zNxjSv2DKHR8Hm	17eece51e0580d2887123b56	ICS	XGID20062402	30	Barcelona Metropolitana Sud	17775.0	9	9	10	10	9	10	10	10	8	10	9	8	1	9	10	10	8	9	7	5	5	5	5	5	5	4	4	3	8	3	5	1	4	5	5	8	5	5	8.89	4.75	8.49	4.6	8.83
eYYBB5JP2443FMe6F	17eece51e0580d2887123b56	ICS	XGID20062402	30	Barcelona Metropolitana Sud	17775.0	8	8	6	7	7	7	6	7	6	7	8	6	6	6	6	8	6	7	7	7	6	6	7	7	7	7	7	6	7	8	7	7	8	6	8	6	7	7	6.77	6.82	6.65	6.91	6.83
37JEfRjtCFrETMrdW	17eece51e0580d2887123b56	ICS	XGID20062402	30	Barcelona Metropolitana Sud	17775.0	10	10	10	9	10	8	8	9	4	9	9	9	9	3	4	5	1	6	6	10	10	10	9	10	9	9	9	4	9	8	8	9	3	4	5	1	6	6	7.77	7.86	7.04	6.96	7.76
yLT474PMYwNx5tfvS	17eece51e0580d2887123b56	ICS	XGID20062402	30	Barcelona Metropolitana Sud	17775.0	8	7	8	9	9	9	8	7	8	7	6	8	9	7	6	6	5	6	7	8	9	7	7	8	8	7	5	9	7	8	9	8	6	8	9	8	8	8	7.57	7.7	7.26	7.65	7.62
5LtTvi3gh2yTxt5Pk	17eece51e0580d2887123b56	ICS	XGID20062402	30	Barcelona Metropolitana Sud	17775.0	4	7	6	6	6	5	6	7	4	5	5	8	5	5	5	3	3	4	4	4	7	6	6	6	5	5	5	6	5	5	8	5	5	4	3	3	4	3	5.23	5.05	5.19	4.95	5.43
iNzqGxKedagFpRycK	17eece51e0580d2887123b56	ICS	XGID20062402	30	Barcelona Metropolitana Sud	17775.0	7	9	5	6	5	6	5	5	3	7	5	7	8	5	7	5	2	5	5	8	9	6	8	8	5	7	7	7	8	8	7	9	9	8	9	8	8	8	5.68	7.45	5.42	7.74	5.76
mXLuRB5XnQbtSNShS	17eece51e0580d2887123b56	ICS	XGID20062402	30	Barcelona Metropolitana Sud	17775.0	7	10	8	8	10	8	8	5	5	8	10	10	9	5	5	7	7	7	7	8	10	8	8	10	8	8	5	5	8	10	10	9	5	5	7	7	7	7	7.68	7.77	7.53	7.54	7.62
zp3F7xBf8CeQjR6aX	174a4197a34a19f9ba055433	ICS	XGID20062401	38	Girona	30953.0	9	8	9	8	8	8	9	9	7	7	8	7	8	8	9	8	7	7	7	9	8	8	8	8	8	7	8	7	8	8	7	8	10	9	8	7	7	7	8.09	7.86	7.93	7.88	7.88
qxJjMsf9sBzhpyFM6	174a4197a34a19f9ba055433	ICS	XGID20062401	38	Girona	30953.0	9	10	9	9	7	7	8	9	8	9	10	9	9	9	10	9	9	8	9	9	8	9	8	8	9	8	8	9	9	10	10	10	9	9	8	9	9	9	8.68	8.84	8.81	8.95	8.74
R5yPLMbBg3RuFWyAA	17eece51e0580d2887123b56	ICS	XGID20062402	30	Barcelona Metropolitana Sud	17775.0	7	10	10	10	10	10	10	4	1	8	1	10	1	1	1	4	1	3	1	5	8	10	10	8	8	8	10	10	10	10	10	10	10	10	10	10	10	10	6.25	9.0	4.68	9.6	6.14
f32vFwBJNxFWtf6H7	17eece51e0580d2887123b56	ICS	XGID20062402	30	Barcelona Metropolitana Sud	17775.0	9	10	10	10	8	9	9	10	6	10	5	9	5	9	4	5	8	6	9	6	6	6	6	6	6	5	6	8	6	7	10	9	10	9	10	9	7	6	8.23	6.86	7.7	7.51	8.6
cmjtZALzpPqeuu8Jt	17eece51e0580d2887123b56	ICS	XGID20062402	30	Barcelona Metropolitana Sud	17775.0	5	6	4	6	6	5	7	7	8	3	8	8	9	8	9	8	7	7	6	8	7	6	6	7	6	8	7	8	3	9	8	9	9	9	8	6	8	7	6.36	7.2	6.98	7.54	6.36
exMjqTiCJZCu6BTqz	17eece51e0580d2887123b56	ICS	XGID20062402	30	Barcelona Metropolitana Sud	17775.0	6	7	7	8	7	7	5	7	6	7	10	10	8	5	5	4	6	6	9	8	7	7	8	8	1	5	4	8	7	10	5	10	6	5	7	7	8	9	6.84	6.57	7.02	6.95	7.07
7TaRmM8rkDduptqFD	174a4197a34a19f9ba055433	ICS	XGID20062401	38	Girona	30953.0	8	8	8	8	8	8	7	8	5	7	8	7	9	8	6	7	6	7	5	8	8	8	8	9	8	7	7	5	7	7	7	9	8	7	7	6	8	7	7.34	7.48	7.25	7.46	7.38
3jZtjF5cMm58hnzJq	17eece51e0580d2887123b56	ICS	XGID20062402	30	Barcelona Metropolitana Sud	17775.0	9	9	9	8	9	7	9	4	3	8	5	5	3	3	3	6	7	4	5	9	8	8	8	8	5	9	3	3	8	4	5	4	3	4	6	7	4	5	6.61	6.25	5.61	5.39	6.31
rHN9nG4RcdM4EECaF	17eece51e0580d2887123b56	ICS	XGID20062402	30	Barcelona Metropolitana Sud	17775.0	10	10	10	10	10	10	10	5	6	5	10	10	10	8	4	10	1	5	10	8	10	8	10	10	8	8	5	8	5	10	8	5	10	5	8	8	9	10	8.41	8.0	7.88	8.05	8.02
RFst65KezKyHygKrd	17eece51e0580d2887123b56	ICS	XGID20062402	30	Barcelona Metropolitana Sud	17775.0	8	8	9	9	9	9	8	9	7	8	9	9	7	7	8	8	7	8	7	8	7	8	9	9	9	9	9	8	8	9	9	7	7	9	7	7	8	8	8.2	8.27	8.11	8.19	8.17
TiWo7FX5RYN4e2ymG	17eece51e0580d2887123b56	ICS	XGID20062402	30	Barcelona Metropolitana Sud	17775.0	8	8	8	8	8	8	8	6	6	6	8	8	7	7	7	7	6	6	6	7	8	8	7	8	8	8	6	6	6	8	8	7	7	7	7	6	6	6	7.32	7.18	7.09	7.04	7.14
cqnEhEAwmkneix47C	17eece51e0580d2887123b56	ICS	XGID20062402	30	Barcelona Metropolitana Sud	17775.0	10	10	10	10	10	10	10	7	2	10	2	10	8	1	2	9	2	1	1	7	9	9	9	9	8	8	1	2	9	4	10	5	1	2	9	2	1	1	7.27	6.05	5.75	4.86	7.24
hpybSH2uYuqDu3axD	a79653e144db90c0b85a3171	ICS	XGID250624	51	Girona	42298.0	8	9	9	9	9	9	9	8	8	8	8	9	8	9	8	7	7	9	7	8	9	9	9	9	9	9	8	8	8	8	9	8	9	9	8	8	9	9	8.41	8.61	8.3	8.61	8.43
vZj66niwR4RcABLvR	a79653e144db90c0b85a3171	ICS	XGID250624	51	Girona	42298.0	10	8	10	10	10	9	9	8	9	8	10	10	7	10	10	10	10	10	9	10	8	10	10	10	9	9	8	9	8	10	10	7	10	10	10	10	10	9	9.32	9.32	9.4	9.4	9.02
MHzvCo2X2y6z49bHh	a79653e144db90c0b85a3171	ICS	XGID250624	51	Girona	42298.0	8	8	8	8	8	8	8	7	7	8	8	8	7	7	7	7	6	6	8	8	8	8	8	8	8	8	8	8	8	8	8	8	8	8	8	8	8	8	7.59	8.0	7.37	8.0	7.57
P2XcSNjDcpdbCzoiZ	a79653e144db90c0b85a3171	ICS	XGID250624	51	Girona	42298.0	8	8	8	8	8	8	8	8	8	8	8	8	9	8	8	8	8	8	8	8	8	8	8	8	8	8	8	8	8	8	8	8	8	8	8	8	8	8	8.05	8.0	8.07	8.0	8.05
NQDQgugFDYZngR4Ld	a79653e144db90c0b85a3171	ICS	XGID250624	51	Girona	42298.0	8	8	8	8	8	7	8	9	7	7	8	8	10	8	8	8	3	8	6	8	8	8	8	8	8	8	10	7	7	8	8	10	8	8	8	3	8	6	7.64	7.77	7.63	7.74	7.62
ygwte9PMnQC4CAW3Z	a79653e144db90c0b85a3171	ICS	XGID250624	51	Girona	42298.0	9	9	9	8	8	9	8	9	8	7	9	9	7	7	9	8	8	9	8	9	9	9	8	9	9	8	9	8	7	9	9	8	7	9	8	8	9	8	8.43	8.52	8.33	8.47	8.29
i2PqDmiDX9So5wXPk	a79653e144db90c0b85a3171	ICS	XGID250624	51	Girona	42298.0	10	10	9	10	10	9	9	8	8	7	10	10	10	7	7	6	6	8	6	10	10	9	10	10	9	9	8	9	7	10	9	10	6	7	5	6	8	5	8.66	8.57	8.33	8.12	8.69
W2wuoFJQaxyksiv8B	a79653e144db90c0b85a3171	ICS	XGID250624	51	Girona	42298.0	10	9	10	9	9	10	9	8	5	10	10	7	6	7	9	8	6	9	7	9	8	10	9	9	8	7	8	5	9	9	6	6	7	8	8	6	7	7	8.61	7.84	8.12	7.58	8.31
bQ8nM2Qrg2veePxZg	a79653e144db90c0b85a3171	ICS	XGID250624	51	Girona	42298.0	9	10	9	10	10	10	9	10	4	9	8	10	7	3	7	8	5	9	10	9	10	9	10	10	10	9	9	6	9	9	10	7	4	8	8	4	8	10	8.57	8.64	8.11	8.18	8.38
fqQMZZeYazNFNe5PP	a79653e144db90c0b85a3171	ICS	XGID250624	51	Girona	42298.0	8	9	9	8	9	8	8	7	7	9	9	9	8	9	9	8	7	6	7	9	8	7	8	9	7	7	7	7	7	9	9	8	9	9	8	7	6	7	8.11	7.7	8.07	7.82	8.07
27BLT5hhatvhGEC82	a79653e144db90c0b85a3171	ICS	XGID250624	51	Girona	42298.0	6	8	7	8	8	7	7	6	6	7	7	7	4	7	10	7	4	8	6	7	8	8	8	8	8	7	9	8	7	7	7	7	7	10	8	8	10	8	6.82	7.84	6.79	8.0	6.69
28uWNJjwv67Kdiqm8	a79653e144db90c0b85a3171	ICS	XGID250624	51	Girona	42298.0	10	9	10	9	9	9	10	9	8	8	9	9	9	8	9	8	8	9	9	10	8	10	9	9	9	9	7	9	8	9	9	9	9	9	9	9	7	9	9.09	8.91	8.89	8.77	8.83
ZwZfgoTkRiggkHjdL	a79653e144db90c0b85a3171	ICS	XGID250624	51	Girona	42298.0	8	8	8	9	9	8	9	9	8	9	10	10	9	8	9	8	7	7	7	8	7	8	7	8	5	7	7	6	7	10	10	9	6	9	8	7	7	7	8.41	7.45	8.44	7.72	8.5
RAG6iphPz7gRJZJpf	a79653e144db90c0b85a3171	ICS	XGID250624	51	Girona	42298.0	9	8	10	7	8	8	8	7	6	7	7	7	6	6	5	5	6	6	5	9	8	9	6	8	7	8	7	5	7	7	6	6	5	5	5	6	6	5	7.3	6.95	6.74	6.42	7.12
99X3Kf5TQsRtHN8wS	a79653e144db90c0b85a3171	ICS	XGID250624	51	Girona	42298.0	10	4	10	10	10	9	9	9	6	9	9	9	9	6	5	5	5	7	9	9	5	9	9	9	9	9	8	6	9	9	9	9	6	5	5	5	7	9	8.3	8.02	7.95	7.7	8.05
Xn99Mr6CmBkLDY58u	a79653e144db90c0b85a3171	ICS	XGID250624	51	Girona	42298.0	10	10	10	10	10	9	10	5	5	7	7	10	10	4	6	5	5	4	8	10	10	10	10	10	9	10	10	10	10	10	10	10	9	9	10	5	8	10	8.16	9.52	7.39	9.33	7.81
M6ak397N33NRe8yGG	a79653e144db90c0b85a3171	ICS	XGID250624	51	Girona	42298.0	8	8	9	8	10	7	9	7	7	9	10	10	1	5	5	5	3	5	4	9	8	9	8	10	7	9	8	9	9	10	10	1	6	4	5	5	5	4	7.18	7.48	6.54	6.84	7.24
6oH8TTeDSiEgxpDWG	a79653e144db90c0b85a3171	ICS	XGID250624	51	Girona	42298.0	9	9	9	8	9	8	9	9	8	8	8	7	5	8	6	5	5	5	5	9	9	9	8	9	8	8	8	8	8	8	7	5	8	8	5	5	5	5	7.66	7.61	7.12	7.16	7.86
du8gCtvnHxSrBtB7F	a79653e144db90c0b85a3171	ICS	XGID250624	51	Girona	42298.0	8	7	9	9	9	8	8	7	2	6	2	7	8	9	9	7	4	7	7	3	7	9	9	9	8	8	7	2	6	2	7	8	9	9	7	4	7	7	7.18	6.73	7.04	6.95	6.67
cNhqWSPLooydrKS8n	a79653e144db90c0b85a3171	ICS	XGID250624	51	Girona	42298.0	9	10	10	9	10	8	9	10	8	9	9	9	5	5	6	5	5	8	7	6	7	8	5	7	5	6	6	5	5	7	6	5	5	6	5	5	8	7	8.27	6.09	7.75	6.14	8.4
cPpLSnCBu7kMb3WE3	a79653e144db90c0b85a3171	ICS	XGID250624	51	Girona	42298.0	8	10	8	10	10	10	10	10	10	10	10	10	8	10	6	7	7	8	6	10	7	8	8	8	8	8	8	8	8	8	8	6	8	6	7	7	6	6	8.89	7.7	8.67	7.35	9.48
HxxdN4gtmKK2XNsKN	a79653e144db90c0b85a3171	ICS	XGID250624	51	Girona	42298.0	9	8	9	8	8	9	8	9	9	8	8	9	2	7	4	8	6	7	7	6	4	6	4	5	7	5	7	8	6	6	8	2	4	5	7	6	4	5	7.75	5.61	7.25	5.44	7.93
DadeLjbH6L9CeSXPT	a79653e144db90c0b85a3171	ICS	XGID250624	51	Girona	42298.0	10	9	9	9	9	10	8	10	9	9	9	9	10	10	7	8	7	8	5	5	6	7	7	6	6	5	2	4	7	6	6	8	7	4	5	4	5	3	8.77	5.45	8.56	5.33	9.07
pi4s7DjkrTMQW3uB2	a79653e144db90c0b85a3171	ICS	XGID250624	51	Girona	42298.0	6	9	6	8	9	4	6	6	6	6	4	6	1	4	4	4	4	6	4	6	6	6	6	5	5	5	5	5	5	5	5	1	5	4	5	4	6	5	5.5	5.05	5.14	4.79	5.79
NMKqQoomFFPARNp4f	a79653e144db90c0b85a3171	ICS	XGID250624	51	Girona	42298.0	10	9	9	9	9	9	8	8	7	8	7	8	3	6	4	6	6	7	6	6	7	6	6	8	7	6	5	6	6	8	6	6	8	7	8	7	8	5	7.68	6.5	6.96	6.68	7.79
ckBtssz88uN9TnyWX	a79653e144db90c0b85a3171	ICS	XGID250624	51	Girona	42298.0	10	10	8	9	9	9	9	8	8	8	8	8	9	9	8	8	3	6	5	10	10	9	9	9	9	9	8	8	8	8	7	9	8	8	8	3	6	5	8.16	8.18	7.68	7.61	8.29
aaujNEGSSqWCobBwg	a79653e144db90c0b85a3171	ICS	XGID250624	51	Girona	42298.0	6	8	9	9	9	9	8	9	9	9	8	8	9	8	9	9	8	8	8	6	7	7	6	6	7	8	7	7	7	8	7	7	8	7	7	7	7	7	8.34	6.98	8.47	7.05	8.48
eo4Pjg7phNXT79BTZ	a79653e144db90c0b85a3171	ICS	XGID250624	51	Girona	42298.0	9	8	8	8	9	8	9	9	8	8	8	8	3	8	6	7	7	8	8	8	8	8	7	7	7	8	7	8	8	8	7	5	7	6	8	5	7	8	7.89	7.3	7.6	7.02	7.93
pHf786BrqLykYsKg7	a79653e144db90c0b85a3171	ICS	XGID250624	51	Girona	42298.0	9	8	9	9	10	9	10	10	8	9	9	10	5	7	3	7	3	8	7	7	6	9	7	10	7	8	6	6	7	9	10	5	5	3	7	3	5	7	8.18	6.91	7.65	6.63	8.38
wB4wd73r3ZNBtn7yr	a79653e144db90c0b85a3171	ICS	XGID250624	51	Girona	42298.0	8	8	10	8	10	8	9	9	9	9	9	8	7	7	8	9	9	8	8	9	8	10	9	9	9	9	9	9	9	9	8	7	7	8	9	9	8	8	8.55	8.73	8.47	8.49	8.43
gAYBB4gc37uRqDJ2J	a79653e144db90c0b85a3171	ICS	XGID250624	51	Girona	42298.0	8	9	7	8	9	10	9	8	8	7	7	10	9	8	10	8	7	7	7	7	9	7	8	9	9	9	8	9	8	8	10	8	9	9	9	6	8	8	8.27	8.23	8.18	8.28	8.24
8ECHaHTvv4dF45aW5	a79653e144db90c0b85a3171	ICS	XGID250624	51	Girona	42298.0	6	8	6	8	5	4	1	6	10	1	10	6	8	4	2	8	8	8	8	8	6	5	7	4	6	1	7	10	3	10	4	7	3	3	8	8	8	8	5.82	5.93	6.33	6.12	6.21
tvPqjm2mjNCDkzE3d	a79653e144db90c0b85a3171	ICS	XGID250624	51	Girona	42298.0	8	8	9	8	8	8	8	8	8	8	8	8	8	8	8	8	8	8	8	7	8	9	8	8	8	8	8	8	8	8	8	8	8	8	8	8	8	8	8.09	8.0	8.07	8.05	8.02
yCjYGLM5zxibshTA8	a79653e144db90c0b85a3171	ICS	XGID250624	51	Girona	42298.0	10	10	10	10	10	10	10	10	10	10	10	10	10	10	10	5	10	10	5	10	10	10	10	10	10	10	10	10	10	10	10	10	10	10	5	10	5	5	9.66	9.43	9.47	9.12	9.88
z953AneQ7KuCmcjzs	a79653e144db90c0b85a3171	ICS	XGID250624	51	Girona	42298.0	5	10	10	8	10	9	9	10	4	8	8	10	5	4	7	9	1	4	3	5	10	10	6	10	9	9	8	7	8	8	10	5	8	7	7	3	7	8	7.3	7.75	6.82	7.63	7.31
pZPaS2NSwyDpQCDxW	a79653e144db90c0b85a3171	ICS	XGID250624	51	Girona	42298.0	6	7	7	7	7	7	7	7	7	7	7	7	7	7	7	7	7	7	7	6	7	7	7	7	7	7	7	7	7	7	7	7	7	7	7	7	7	7	6.91	6.91	6.98	6.98	6.95
jiRtm9nYRdCWksoN7	a79653e144db90c0b85a3171	ICS	XGID250624	51	Girona	42298.0	7	9	6	9	9	9	8	6	9	6	9	10	10	10	10	10	7	10	10	7	8	6	9	6	9	9	6	9	6	9	10	10	10	10	10	7	10	10	8.36	8.27	8.77	8.58	8.31
Lw2G44GTSkG4c7AnE	a79653e144db90c0b85a3171	ICS	XGID250624	51	Girona	42298.0	10	10	10	10	10	10	10	10	10	10	10	10	10	9	8	9	9	9	9	10	10	10	10	10	10	10	10	10	10	10	10	10	9	8	9	9	9	10	9.73	9.77	9.54	9.61	9.86
pfiDQ2WqQXyYQrCY3	a79653e144db90c0b85a3171	ICS	XGID250624	51	Girona	42298.0	8	9	8	7	8	7	7	7	5	5	4	8	5	5	2	6	2	6	2	9	9	8	8	8	7	7	8	6	6	4	8	6	6	3	8	5	8	6	6.16	7.0	5.51	6.6	6.24
HKgNymikuSGC3fqj6	a79653e144db90c0b85a3171	ICS	XGID250624	51	Girona	42298.0	2	4	5	5	5	7	4	2	9	7	9	9	9	8	9	5	8	5	6	3	5	5	5	5	7	4	2	9	7	9	9	10	7	9	5	8	7	6	5.89	6.14	6.54	6.72	6.07
pF2uJb77YDn7oKQhg	a79653e144db90c0b85a3171	ICS	XGID250624	51	Girona	42298.0	6	7	7	7	7	7	7	7	7	7	7	7	7	7	7	7	7	7	7	7	7	7	7	7	7	7	7	7	7	7	7	7	7	7	7	7	7	7	6.91	7.0	6.98	7.0	6.95
ncNnurvabijQzdPWN	a79653e144db90c0b85a3171	ICS	XGID250624	51	Girona	42298.0	7	8	7	5	9	6	8	8	10	6	9	10	8	6	7	8	2	10	6	9	9	7	7	9	6	8	8	10	6	6	10	6	4	6	8	2	10	6	7.32	7.32	7.42	6.98	7.24
3kEEH59rtmnoDhnMF	a79653e144db90c0b85a3171	ICS	XGID250624	51	Girona	42298.0	7	6	7	7	7	7	7	7	7	7	6	7	7	5	7	7	7	7	6	7	6	6	7	7	7	7	7	7	7	7	7	7	5	7	7	7	8	6	6.82	6.82	6.7	6.77	6.74
53m9gyoKzYKZcks9N	a79653e144db90c0b85a3171	ICS	XGID250624	51	Girona	42298.0	8	8	8	7	7	7	7	7	7	7	7	7	7	7	7	7	7	7	7	8	8	8	9	9	9	9	9	7	8	9	9	9	9	9	8	8	8	8	7.23	8.48	7.11	8.56	7.17
fwSGbYzeHprKWyGHs	a79653e144db90c0b85a3171	ICS	XGID250624	51	Girona	42298.0	9	9	8	8	7	8	8	6	6	6	8	5	8	5	6	8	3	5	5	9	9	8	8	7	8	8	9	9	9	10	8	8	10	10	8	8	6	6	7.02	8.27	6.39	8.23	6.88
zkPZT3TdtWaYnpc2v	a79653e144db90c0b85a3171	ICS	XGID250624	51	Girona	42298.0	10	10	10	10	10	8	9	8	9	10	9	10	9	6	9	8	6	8	7	8	10	9	8	9	7	8	8	8	9	8	10	10	7	9	8	8	8	7	8.91	8.34	8.53	8.37	8.88
32CKee6FXMNQ3NRPB	a79653e144db90c0b85a3171	ICS	XGID250624	51	Girona	42298.0	10	9	8	10	9	7	9	9	9	9	10	10	10	10	9	9	7	9	8	8	9	9	9	9	7	8	8	9	9	8	10	10	9	8	9	6	9	9	8.89	8.45	8.98	8.6	9.0
jkQyTmnZpQrW9GCxX	a79653e144db90c0b85a3171	ICS	XGID250624	51	Girona	42298.0	9	7	9	9	8	8	8	9	8	8	9	10	7	6	6	7	5	7	7	9	8	9	9	8	8	8	9	8	8	9	10	7	6	6	7	5	7	6	7.93	7.93	7.65	7.6	7.98
FnQL3v7qNg9JZ8GdN	a79653e144db90c0b85a3171	ICS	XGID250624	51	Girona	42298.0	10	10	10	6	10	1	7	9	2	5	7	9	3	1	1	9	1	6	9	7	9	9	5	9	6	6	6	7	6	8	9	7	9	8	9	8	7	9	6.32	7.41	5.95	7.79	5.79
NbzXvbR5mrdiwyngx	a79653e144db90c0b85a3171	ICS	XGID250624	51	Girona	42298.0	7	7	7	5	6	5	5	8	8	6	9	9	4	4	4	5	4	5	7	4	5	6	4	5	4	4	6	7	4	9	8	1	3	3	4	3	4	6	6.11	4.75	6.04	4.82	6.31
FhjMWRTALZgG9TWX6	a79653e144db90c0b85a3171	ICS	XGID250624	51	Girona	42298.0	10	10	10	8	9	9	4	5	3	4	6	10	8	4	4	10	5	8	9	6	6	6	6	6	7	4	4	5	4	5	10	8	4	4	10	5	7	7	7.36	5.91	7.09	6.04	6.81
X4RpjCSLKPY2BXcqD	e1f7f52d233b67d152e5584d	ICS	XGID27062401	24	Girona	17177.0	9	10	10	9	10	10	10	10	9	9	10	10	8	10	10	7	7	10	9	9	10	10	9	10	10	10	10	9	9	10	10	8	10	9	7	7	10	9	9.43	9.39	9.37	9.3	9.4
SqZXNszcDG9SYB2gW	e1f7f52d233b67d152e5584d	ICS	XGID27062401	24	Girona	17177.0	9	10	9	9	8	7	7	8	9	7	8	9	8	7	8	8	7	8	8	9	9	8	8	7	6	9	8	9	7	7	9	8	9	8	8	7	8	8	8.11	7.98	8.04	7.95	8.17
SnqvYAiKAPsMXWqF8	e1f7f52d233b67d152e5584d	ICS	XGID27062401	24	Girona	17177.0	8	9	8	10	9	9	8	10	8	5	9	10	8	10	10	5	8	8	9	8	10	8	10	10	9	8	10	8	5	9	10	8	10	10	5	8	8	9	8.48	8.57	8.74	8.82	8.57
AaPDEjmPgYXELrYas	e1f7f52d233b67d152e5584d	ICS	XGID27062401	24	Girona	17177.0	7	8	8	8	8	8	8	8	8	7	8	9	8	8	8	8	7	7	8	8	8	8	8	8	9	8	8	8	8	8	9	8	8	8	8	8	8	8	7.82	8.14	7.89	8.11	7.83
pyRco482tXzCkGhof	e1f7f52d233b67d152e5584d	ICS	XGID27062401	24	Girona	17177.0	9	9	9	9	7	9	8	9	7	9	7	10	9	9	10	9	8	8	8	8	9	7	8	9	7	8	9	8	8	8	10	8	8	5	8	8	8	8	8.59	7.91	8.54	7.98	8.57
FwAnLW4yEFn5GgGsu	e1f7f52d233b67d152e5584d	ICS	XGID27062401	24	Girona	17177.0	10	10	9	9	9	9	9	9	7	9	10	9	5	5	4	8	7	5	4	7	9	8	8	8	7	5	7	7	8	9	9	3	3	4	7	5	2	6	8.07	6.55	7.32	6.11	8.31
kJmiR2isCkjHX6vT7	e1f7f52d233b67d152e5584d	ICS	XGID27062401	24	Girona	17177.0	3	4	8	5	8	2	4	9	2	2	5	9	1	10	2	3	1	7	1	2	4	8	4	8	4	4	7	2	3	5	9	1	10	3	2	1	7	2	4.39	4.45	5.0	5.0	4.43
k6sEWAJ9SzLqYKGjW	e1f7f52d233b67d152e5584d	ICS	XGID27062401	24	Girona	17177.0	8	9	9	8	9	9	9	10	10	10	8	10	5	8	5	9	4	9	6	8	9	9	7	8	9	7	8	9	7	8	10	5	8	5	7	4	9	5	8.25	7.61	7.88	7.33	8.6
8vYjRisux9f9CZKrv	e1f7f52d233b67d152e5584d	ICS	XGID27062401	24	Girona	17177.0	9	9	9	9	9	8	8	9	7	7	9	7	2	5	3	8	6	6	7	9	8	8	8	8	7	7	8	7	7	9	6	2	5	3	8	6	6	7	7.48	6.98	6.89	6.49	7.6
nkRT5N2gkadPLibo8	e1f7f52d233b67d152e5584d	ICS	XGID27062401	24	Girona	17177.0	8	9	7	8	10	9	8	8	9	8	7	10	4	6	6	9	5	9	7	8	8	6	8	8	7	8	6	7	7	7	9	3	5	5	8	5	8	7	7.8	6.93	7.49	6.58	7.93
NaxQnK3M2nCtKtpus	e1f7f52d233b67d152e5584d	ICS	XGID27062401	24	Girona	17177.0	7	10	10	9	10	8	6	8	8	5	9	10	5	7	5	9	8	8	9	8	10	10	9	9	8	6	8	8	6	9	10	5	7	5	9	8	8	9	7.91	8.0	8.04	8.0	7.93
cefEwdgjRK5r3iLMT	e1f7f52d233b67d152e5584d	ICS	XGID27062401	24	Girona	17177.0	7	9	9	9	9	9	8	8	6	9	9	9	9	9	8	8	8	9	8	7	9	9	9	8	8	8	8	6	9	9	9	9	9	8	8	8	9	8	8.39	8.25	8.51	8.4	8.4
qwaNNCGPx84DHC2Pg	e1f7f52d233b67d152e5584d	ICS	XGID27062401	24	Girona	17177.0	9	10	10	10	8	8	7	10	8	8	8	10	10	10	9	9	8	7	8	9	10	10	10	10	9	9	10	8	8	8	10	5	10	9	9	8	7	8	8.7	8.84	8.82	8.72	8.88
xMEkBepR9odFbjGqd	e1f7f52d233b67d152e5584d	ICS	XGID27062401	24	Girona	17177.0	8	8	7	9	9	7	7	9	6	6	9	10	8	8	7	9	9	8	6	8	8	7	9	9	6	6	8	6	6	9	10	6	7	6	9	9	7	6	7.75	7.32	8.04	7.54	7.81
xsQ7ZTyyyp24xKGpx	e1f7f52d233b67d152e5584d	ICS	XGID27062401	24	Girona	17177.0	10	10	10	10	10	10	10	9	8	10	10	10	8	9	7	10	7	7	5	10	10	10	10	10	10	10	9	8	10	10	10	8	9	7	10	8	7	5	9.11	9.16	8.67	8.74	9.24
5nThQALn3SorhjjaK	e1f7f52d233b67d152e5584d	ICS	XGID27062401	24	Girona	17177.0	9	8	10	9	10	10	9	8	8	8	9	9	10	10	9	8	9	9	9	9	9	10	9	10	9	9	8	8	8	9	9	10	10	9	8	9	9	9	9.09	9.05	9.14	9.12	8.86
5iL29CnJTzJeGjvWB	e1f7f52d233b67d152e5584d	ICS	XGID27062401	24	Girona	17177.0	9	9	9	9	9	9	9	9	8	8	9	9	8	5	5	9	6	9	8	9	9	9	9	9	9	9	9	8	8	9	9	9	9	9	9	9	9	9	8.41	8.91	8.04	8.95	8.4
3TqQWBYBpPr4zgXnm	e1f7f52d233b67d152e5584d	ICS	XGID27062401	24	Girona	17177.0	8	8	8	8	8	7	8	8	8	7	8	8	7	7	1	8	7	7	8	8	8	8	7	8	7	8	8	8	7	8	8	7	7	7	8	6	7	8	7.39	7.57	7.18	7.49	7.64
Jq3x23DiTaupDJLeZ	e1f7f52d233b67d152e5584d	ICS	XGID27062401	24	Girona	17177.0	9	8	9	8	7	6	7	9	6	7	6	9	6	8	8	8	8	7	6	6	7	6	6	6	6	7	7	8	6	8	8	7	7	7	7	7	7	7	7.5	6.73	7.47	6.93	7.4
qovhGLeoi8D6EJnXn	e1f7f52d233b67d152e5584d	ICS	XGID27062401	24	Girona	17177.0	10	9	8	8	8	8	7	9	6	6	7	8	9	9	9	9	9	9	9	10	9	8	8	7	8	7	9	5	6	7	8	6	9	9	9	8	9	8	8.23	7.91	8.37	7.91	8.0
6fKQkdFNzaePXDEzy	e1f7f52d233b67d152e5584d	ICS	XGID27062401	24	Girona	17177.0	5	8	8	8	8	8	8	7	8	8	9	5	9	7	9	7	7	7	7	6	9	8	8	8	8	8	7	8	8	7	5	9	7	9	7	7	8	7	7.5	7.59	7.56	7.53	7.57
aM2zT7HCJYGyoPkgK	e1f7f52d233b67d152e5584d	ICS	XGID27062401	24	Girona	17177.0	9	10	10	9	10	8	8	10	9	9	10	10	9	9	9	9	10	9	9	10	10	10	9	10	7	9	10	10	10	10	10	9	10	9	10	10	9	10	9.18	9.45	9.37	9.61	9.24
i226rMqMGjZxTv2kb	e1f7f52d233b67d152e5584d	ICS	XGID27062401	24	Girona	17177.0	8	9	9	9	9	9	9	8	8	8	9	1	9	9	1	5	7	5	9	8	9	9	9	9	9	9	8	8	8	10	1	9	9	1	5	7	5	9	7.68	7.73	7.18	7.25	8.1
i7sMbSHQc46JXZoH3	e1f7f52d233b67d152e5584d	ICS	XGID27062401	24	Girona	17177.0	10	10	10	10	10	10	10	10	10	10	10	10	10	10	10	10	10	10	10	10	10	10	10	10	10	10	10	10	10	10	10	10	10	10	10	10	10	10	10.0	10.0	10.0	10.0	10.0
aWx2tvWWeGzhnXbmA	e1f7f52d233b67d152e5584d	ICS	XGID27062401	24	Girona	17177.0	9	9	7	8	10	9	9	10	8	9	7	10	8	8	10	8	6	8	8	9	9	9	8	10	9	9	10	10	9	8	10	8	8	10	8	6	10	9	8.5	8.95	8.4	8.89	8.55
yJw5igMzpFo9PizB2	158a814792000f539b2e9edb	OSI	XGID020724	35	Catalunya Central	19955.0	9	10	10	9	10	10	10	10	8	9	9	8	8	8	7	9	5	7	5	9	10	10	9	10	10	9	10	8	9	9	8	8	8	7	9	5	7	5	8.7	8.61	8.21	8.18	8.81
xPnajqpKpwuY7gFzq	158a814792000f539b2e9edb	OSI	XGID020724	35	Catalunya Central	19955.0	8	9	7	8	7	7	6	9	10	6	10	7	9	8	7	8	8	9	8	10	9	8	9	8	7	9	9	10	7	10	8	9	8	7	9	8	9	8	7.77	8.52	8.02	8.46	8.07
76t6NGNSq8REpDjeT	158a814792000f539b2e9edb	OSI	XGID020724	35	Catalunya Central	19955.0	5	9	8	7	8	9	8	8	5	8	8	8	6	8	8	7	7	9	8	7	8	8	7	8	9	8	8	8	9	8	8	8	8	8	7	8	9	8	7.57	8.02	7.68	8.04	7.55
yNp4yKcGPKtAS3sQj	158a814792000f539b2e9edb	OSI	XGID020724	35	Catalunya Central	19955.0	9	10	10	9	10	8	8	10	7	8	10	9	9	8	5	9	7	8	7	9	10	10	9	10	9	8	10	7	8	10	10	7	8	7	10	7	7	7	8.52	8.64	8.44	8.51	8.64
3apc6eCLTYhy2trhW	158a814792000f539b2e9edb	OSI	XGID020724	35	Catalunya Central	19955.0	9	9	9	9	9	9	9	7	7	6	6	8	2	4	3	5	4	7	6	9	8	9	9	9	9	9	7	7	3	4	8	2	4	3	5	4	7	8	7.25	7.07	6.35	6.28	7.21
J22NoRfrLdyRJ6wkx	158a814792000f539b2e9edb	OSI	XGID020724	35	Catalunya Central	19955.0	10	9	9	9	9	9	10	9	8	7	8	10	8	9	6	7	5	6	6	9	9	9	9	9	9	10	9	8	7	8	10	8	9	6	7	5	6	6	8.36	8.27	7.93	7.91	8.43
GZzpZdaiMy73HAkxp	158a814792000f539b2e9edb	OSI	XGID020724	35	Catalunya Central	19955.0	10	10	10	10	10	10	10	10	9	9	10	10	7	10	9	9	2	8	9	10	10	10	10	10	10	10	10	9	9	10	10	7	10	9	9	2	8	9	9.2	9.2	8.86	8.86	9.21
xZdfjNgx7x6uRNRbr	158a814792000f539b2e9edb	OSI	XGID020724	35	Catalunya Central	19955.0	8	8	8	8	8	8	8	8	8	8	8	8	3	3	3	8	3	8	6	8	8	8	8	8	8	8	8	8	8	8	8	3	3	3	8	3	8	6	7.11	7.11	6.46	6.46	7.24
xHJveg2ZjqxkRjgGB	158a814792000f539b2e9edb	OSI	XGID020724	35	Catalunya Central	19955.0	8	8	8	7	7	6	7	8	9	6	7	8	7	8	7	7	7	8	8	8	8	8	7	7	6	7	8	9	6	7	8	7	8	7	7	7	8	8	7.39	7.39	7.47	7.47	7.4
ReEPxdf6mbMvrJpN8	158a814792000f539b2e9edb	OSI	XGID020724	35	Catalunya Central	19955.0	6	8	8	9	8	9	8	9	8	6	8	10	10	7	7	10	8	7	10	6	8	8	8	8	9	8	9	8	6	8	9	10	7	7	10	8	9	10	8.11	8.11	8.35	8.39	8.17
AZWeTYi4rMSbstEXA	158a814792000f539b2e9edb	OSI	XGID020724	35	Catalunya Central	19955.0	9	9	9	8	8	7	9	8	7	8	7	9	8	9	7	8	5	8	8	7	7	7	7	7	7	7	6	8	7	8	7	9	8	7	5	7	8	8	8.02	7.2	7.86	7.32	7.93
QTQGiBCTf3TDTsvrr	158a814792000f539b2e9edb	OSI	XGID020724	35	Catalunya Central	19955.0	5	5	5	6	8	5	6	5	9	5	7	8	5	8	8	4	4	9	8	9	9	9	8	8	8	8	8	9	8	8	9	4	5	9	8	9	9	8	6.14	8.2	6.58	7.93	6.1
438sdKsN2PEzpkWBe	158a814792000f539b2e9edb	OSI	XGID020724	35	Catalunya Central	19955.0	9	7	9	8	9	8	8	8	6	6	8	5	7	8	6	7	8	8	8	9	7	8	8	8	8	8	8	6	6	6	5	7	8	6	7	8	8	8	7.7	7.48	7.58	7.3	7.43
BAapMxkpdvECzNYBW	158a814792000f539b2e9edb	OSI	XGID020724	35	Catalunya Central	19955.0	4	6	6	4	5	5	6	7	3	6	8	8	3	4	5	6	3	6	6	4	6	6	5	6	6	7	6	7	6	8	8	6	6	6	6	5	7	6	5.32	6.09	5.4	6.28	5.21
7srv7MgM5NJWrELvu	158a814792000f539b2e9edb	OSI	XGID020724	35	Catalunya Central	19955.0	8	8	8	8	8	7	7	8	6	6	8	6	9	8	8	8	6	8	8	9	7	8	8	7	7	7	8	6	6	8	6	9	9	8	8	7	8	8	7.5	7.57	7.61	7.68	7.33
BneMPZfCaRABMLMHK	158a814792000f539b2e9edb	OSI	XGID020724	35	Catalunya Central	19955.0	7	7	8	7	8	7	6	7	7	7	8	8	7	8	8	8	7	7	8	8	8	8	7	7	7	6	7	7	8	8	8	7	8	8	8	7	7	8	7.27	7.41	7.49	7.47	7.17
fgGAqEde3EhPs3ffs	158a814792000f539b2e9edb	OSI	XGID020724	35	Catalunya Central	19955.0	8	7	8	10	7	10	8	10	8	8	9	8	6	9	8	8	6	8	9	8	7	8	10	7	10	10	8	8	8	9	8	6	9	8	8	8	8	8	8.2	8.34	8.12	8.12	8.38
Pep2dBw7nXdGMGFHX	158a814792000f539b2e9edb	OSI	XGID020724	35	Catalunya Central	19955.0	8	9	9	7	7	7	7	7	7	5	8	7	8	7	7	8	8	8	8	8	8	8	8	8	7	6	7	7	6	8	7	8	7	7	7	7	7	8	7.52	7.32	7.54	7.37	7.29
bCLNszYSS9HDfgkQi	158a814792000f539b2e9edb	OSI	XGID020724	35	Catalunya Central	19955.0	10	10	10	10	10	10	10	10	10	10	10	10	10	10	10	10	10	10	10	10	10	10	10	10	10	10	10	10	10	10	10	10	10	10	10	10	10	10	10.0	10.0	10.0	10.0	10.0
68hEbaqfW6W8kvx8r	158a814792000f539b2e9edb	OSI	XGID020724	35	Catalunya Central	19955.0	10	9	9	10	7	10	10	10	8	10	10	10	6	7	5	9	5	7	8	9	9	10	10	7	10	10	9	8	9	10	10	6	7	6	9	7	9	7	8.68	8.77	8.05	8.3	8.93
BsWMHESrpQhFwKuzy	158a814792000f539b2e9edb	OSI	XGID020724	35	Catalunya Central	19955.0	10	10	9	10	9	9	9	9	9	8	10	10	10	10	10	9	10	10	9	10	10	10	10	10	10	10	10	10	10	10	10	10	10	10	10	10	10	10	9.43	10.0	9.54	10.0	9.4
PtAdQF7K5zGqafjHZ	158a814792000f539b2e9edb	OSI	XGID020724	35	Catalunya Central	19955.0	10	10	10	10	10	10	10	10	10	10	10	10	10	10	10	10	10	10	10	10	10	10	10	10	10	10	10	10	10	10	10	10	10	10	10	10	10	10	10.0	10.0	10.0	10.0	10.0
Z3kCfF762KEFff29h	158a814792000f539b2e9edb	OSI	XGID020724	35	Catalunya Central	19955.0	7	7	4	5	5	4	5	5	2	3	8	8	8	5	5	3	5	3	3	9	8	9	8	9	8	9	9	9	8	10	9	10	9	9	8	9	8	7	5.05	8.7	5.11	8.79	5.02
MbZKdeoDk4En8GCeb	158a814792000f539b2e9edb	OSI	XGID020724	35	Catalunya Central	19955.0	7	9	9	9	9	9	9	9	9	8	8	9	9	9	8	9	9	9	8	8	9	9	9	9	9	9	9	8	7	9	9	9	9	7	9	8	8	8	8.64	8.55	8.74	8.56	8.74
EPBot5u6Yk3KHZZJA	158a814792000f539b2e9edb	OSI	XGID020724	35	Catalunya Central	19955.0	8	8	9	8	8	9	8	8	8	8	8	8	8	8	6	8	8	8	8	8	8	8	8	8	7	8	8	8	8	8	8	8	8	9	8	8	8	8	8.09	7.95	7.96	8.04	8.12
ALj8mEcq3vLcwwwTS	158a814792000f539b2e9edb	OSI	XGID020724	35	Catalunya Central	19955.0	7	7	7	6	6	7	7	7	7	6	8	9	7	6	7	7	8	8	7	7	8	8	7	8	7	7	8	8	8	8	9	8	6	8	8	8	8	8	7.07	7.68	7.16	7.81	6.95
rzo77qNvennvff8w8	158a814792000f539b2e9edb	OSI	XGID020724	35	Catalunya Central	19955.0	9	8	8	8	8	8	8	8	7	5	5	4	7	9	10	9	4	6	6	9	8	8	8	8	8	8	8	7	5	5	4	7	9	10	9	4	6	6	7.32	7.32	7.05	7.05	7.05
b479PSzHxvsw5EtYn	158a814792000f539b2e9edb	OSI	XGID020724	35	Catalunya Central	19955.0	5	10	9	9	5	6	7	8	8	8	9	8	10	10	9	9	7	7	8	7	8	7	7	5	6	7	8	8	7	8	7	10	10	8	8	7	8	7	7.7	7.32	8.09	7.61	8.02
oAMhwcC2DNy6b9D3Y	158a814792000f539b2e9edb	OSI	XGID020724	35	Catalunya Central	19955.0	5	8	7	7	7	7	6	7	7	5	7	7	8	7	6	7	7	6	7	5	8	7	7	7	7	6	6	7	5	7	7	8	7	6	7	7	6	7	6.64	6.59	6.84	6.77	6.79
MPfSnrz2S2KpgYvot	158a814792000f539b2e9edb	OSI	XGID020724	35	Catalunya Central	19955.0	5	8	7	8	8	9	7	9	8	8	7	7	8	9	8	7	8	7	8	5	8	7	9	8	9	7	8	8	8	7	7	8	8	8	8	8	8	7	7.55	7.55	7.77	7.7	7.9
dLkC9BhyueRCbjsrb	158a814792000f539b2e9edb	OSI	XGID020724	35	Catalunya Central	19955.0	10	7	9	7	6	9	7	5	6	6	6	7	7	6	7	1	1	7	5	9	7	8	7	8	7	6	7	6	9	6	6	6	9	9	7	8	6	8	6.84	7.32	6.09	7.28	6.55
SBpmWBf3krgM2k6bt	158a814792000f539b2e9edb	OSI	XGID020724	35	Catalunya Central	19955.0	8	8	9	7	9	9	8	6	7	9	6	9	9	9	9	6	6	6	9	8	8	9	7	9	9	8	6	7	9	6	9	9	9	9	6	6	6	9	7.98	7.98	7.84	7.84	7.79
7X3AsZFc3spDpohyZ	158a814792000f539b2e9edb	OSI	XGID020724	35	Catalunya Central	19955.0	10	10	10	10	10	10	10	10	9	3	7	10	10	10	10	10	1	1	10	10	10	10	10	10	10	10	10	9	5	7	10	10	10	10	10	1	10	10	8.68	9.18	8.37	9.04	8.45
v5NrEWPedB7bz5A88	158a814792000f539b2e9edb	OSI	XGID020724	35	Catalunya Central	19955.0	10	10	10	10	10	10	10	10	8	1	7	10	10	5	10	10	1	1	10	10	10	10	10	10	10	10	10	8	5	9	10	10	8	10	10	1	1	10	8.43	8.77	7.95	8.37	7.93
vnz4PMeBBJZL8vF7S	428d4dbec83dcb5693f0b3f7	ICS	XGID090724	19	Girona		7	7	4	7	8	6	7	10	9	5	9	9	5	7	9	10	5	5	5	8	7	7	7	7	7	6	10	9	4	7	6	8	7	8	9	5	7	7	6.8	7.09	7.04	7.21	7.05
ZHCSdX6XBnNZDYado	428d4dbec83dcb5693f0b3f7	ICS	XGID090724	19	Girona		9	10	10	10	9	10	9	9	8	9	9	9	5	9	5	9	5	9	9	9	10	9	9	9	10	9	9	8	9	9	9	5	9	5	10	5	9	9	8.68	8.57	8.28	8.21	8.83
ucjqdSq82jLxwHNs9	428d4dbec83dcb5693f0b3f7	ICS	XGID090724	19	Girona		9	10	9	10	9	9	8	8	9	10	10	8	5	10	5	10	5	8	10	9	10	9	10	10	10	9	8	9	10	10	6	5	10	5	10	5	9	10	8.5	8.68	8.23	8.3	8.81
tvpdg67wxBnsmTyTA	428d4dbec83dcb5693f0b3f7	ICS	XGID090724	19	Girona		8	8	10	6	7	6	5	7	6	5	7	9	5	7	5	8	6	7	8	8	9	10	8	7	6	5	7	7	6	8	9	5	6	5	8	6	9	7	6.89	7.18	6.93	7.14	6.62
EY6kmEzetxK9jjfH4	428d4dbec83dcb5693f0b3f7	ICS	XGID090724	19	Girona		6	9	8	9	9	7	8	10	7	8	8	10	6	10	8	9	1	8	9	6	9	8	9	9	7	8	10	8	8	9	10	6	10	8	9	8	9	9	7.7	8.16	7.91	8.58	7.9
jj4gZ5CsD8tkvzAkB	428d4dbec83dcb5693f0b3f7	ICS	XGID090724	19	Girona		9	8	9	9	6	8	9	10	9	8	9	8	5	9	9	9	7	9	9	8	8	7	8	6	7	8	9	9	8	9	8	5	9	9	10	9	9	9	8.41	7.98	8.3	8.14	8.4
L79QFZ7H7nHF7ZEQs	428d4dbec83dcb5693f0b3f7	ICS	XGID090724	19	Girona		8	9	9	9	8	9	8	9	8	7	8	9	3	7	3	8	7	9	9	10	8	9	9	9	9	9	9	8	8	8	9	3	8	3	9	8	9	9	7.89	8.3	7.58	7.89	8.07
wsDuuEDk6TxXPvGnz	428d4dbec83dcb5693f0b3f7	ICS	XGID090724	19	Girona		7	9	8	9	10	8	8	10	9	6	9	10	5	8	1	8	5	8	6	8	8	8	9	10	8	8	10	9	6	9	10	5	8	1	8	5	3	6	7.59	7.41	7.47	7.12	8.1
vJhA6k4zrfz3tAMmF	428d4dbec83dcb5693f0b3f7	ICS	XGID090724	19	Girona		10	10	10	10	8	10	10	10	9	10	10	10	10	10	10	10	5	10	10	10	7	10	10	10	10	10	10	10	10	10	10	10	10	10	10	10	10	10	9.64	9.86	9.47	9.95	9.62
a4AGzEmHgjcmYasZK	428d4dbec83dcb5693f0b3f7	ICS	XGID090724	19	Girona		9	9	9	10	10	10	10	10	9	9	10	9	10	10	10	10	5	9	9	9	10	10	9	9	9	9	10	9	10	10	10	10	10	9	10	5	10	10	9.32	9.32	9.28	9.35	9.31
sBJ9j3NhdwN9Wp8Qr	428d4dbec83dcb5693f0b3f7	ICS	XGID090724	19	Girona		8	9	9	9	8	7	8	8	6	6	8	9	5	8	5	8	7	8	8	5	6	7	7	7	5	5	5	5	5	6	8	5	5	5	5	6	6	7	7.64	5.77	7.56	5.93	7.6
AfBW8RwKkjrzP4zka	428d4dbec83dcb5693f0b3f7	ICS	XGID090724	19	Girona		8	8	8	8	5	6	6	6	6	7	8	8	5	8	5	7	6	7	7	8	8	8	8	5	6	6	6	6	6	8	8	8	8	7	8	6	8	7	6.8	7.05	6.68	7.12	6.88
mBXPsZCCvJH85ECgY	428d4dbec83dcb5693f0b3f7	ICS	XGID090724	19	Girona		8	9	8	8	8	8	8	8	8	8	9	9	5	10	5	9	5	8	5	5	7	5	5	5	5	5	5	7	7	9	5	5	8	5	8	5	5	5	7.66	5.59	7.49	5.74	7.93
mGTQf3GqKt7JtShPY	428d4dbec83dcb5693f0b3f7	ICS	XGID090724	19	Girona		9	9	10	10	10	10	9	9	10	10	9	9	9	9	9	10	9	10	10	9	9	10	10	9	10	9	10	9	9	9	9	9	9	9	9	9	10	10	9.48	9.36	9.44	9.35	9.48
d2aStEJCu2cgsjCu8	428d4dbec83dcb5693f0b3f7	ICS	XGID090724	19	Girona		8	7	7	7	8	7	8	7	8	8	9	8	8	8	8	9	8	8	8	6	7	7	7	8	7	8	7	8	8	9	8	9	9	8	9	8	8	8	7.75	7.64	7.88	7.98	7.64
jHT7WT8XpHKWjwTDR	428d4dbec83dcb5693f0b3f7	ICS	XGID090724	19	Girona		9	9	9	9	10	9	8	10	9	9	9	9	1	10	9	10	1	9	9	9	9	9	9	10	9	9	10	9	9	9	9	1	10	9	10	1	9	10	8.32	8.45	8.09	8.19	8.36
qLvGhzgrmDmzCoT7v	428d4dbec83dcb5693f0b3f7	ICS	XGID090724	19	Girona		9	10	9	9	9	9	9	9	9	9	9	9	4	9	9	9	8	9	9	9	9	9	9	9	9	9	9	9	9	9	9	5	9	9	9	8	9	9	8.77	8.77	8.6	8.65	8.81
ziTNhvrRtg6AELjKh	428d4dbec83dcb5693f0b3f7	ICS	XGID090724	19	Girona		8	8	8	9	9	8	8	8	9	8	9	8	8	8	8	8	9	8	9	8	9	8	8	9	8	8	8	9	8	9	8	9	8	9	8	9	8	9	8.27	8.36	8.35	8.47	8.33
RfZcanGRRSPfi5yNy	428d4dbec83dcb5693f0b3f7	ICS	XGID090724	19	Girona		8	10	10	10	10	10	9	10	8	9	9	10	7	10	10	10	10	10	10	8	10	10	10	9	10	9	10	10	9	10	10	7	10	10	10	10	10	10	9.41	9.5	9.56	9.63	9.38
ZgxzgFXENJoo6LPJQ	e3b6ede0f074d6e5c0b2b28b	ICS	XGID110724	20	Girona	8000.0	6	8	8	9	8	8	8	10	9	10	9	9	6	5	6	8	7	9	7	7	8	8	9	8	8	8	10	9	10	9	9	6	5	6	8	7	9	7	7.89	7.98	7.79	7.81	8.29
x6M4anoeQXRWu9TrH	e3b6ede0f074d6e5c0b2b28b	ICS	XGID110724	20	Girona	8000.0	9	9	9	9	9	10	10	9	9	10	10	10	10	9	9	9	8	9	9	9	9	9	9	9	9	10	9	9	10	10	10	10	9	9	9	8	9	9	9.32	9.23	9.23	9.19	9.33
9aoGcNNKSWaXXRBab	e3b6ede0f074d6e5c0b2b28b	ICS	XGID110724	20	Girona	8000.0	5	8	7	8	9	7	7	8	6	8	8	9	9	7	9	8	8	8	8	6	8	8	8	8	7	8	8	6	8	8	9	9	7	9	8	8	8	8	7.52	7.75	7.95	8.0	7.57
B5Cj9guuoMQ3q9Z9d	e3b6ede0f074d6e5c0b2b28b	ICS	XGID110724	20	Girona	8000.0	8	9	8	7	7	6	6	8	8	6	8	8	10	7	8	8	6	8	8	8	9	8	7	7	6	6	8	8	6	8	8	10	7	8	8	6	8	8	7.48	7.48	7.67	7.67	7.45
wk63RAGmG5qk6Smac	e3b6ede0f074d6e5c0b2b28b	ICS	XGID110724	20	Girona	8000.0	10	5	10	9	9	9	9	8	6	9	10	9	10	4	6	10	8	10	9	9	9	10	9	9	9	9	8	8	9	10	9	10	9	9	10	8	10	9	8.68	9.11	8.46	9.14	8.14
amdxWyYamo2XQGJca	e3b6ede0f074d6e5c0b2b28b	ICS	XGID110724	20	Girona	8000.0	8	8	10	10	9	9	8	9	9	9	10	10	9	7	9	9	4	9	8	8	8	9	9	9	9	8	9	8	9	9	10	9	7	8	8	4	9	7	8.68	8.34	8.61	8.23	8.67
mYNi8h8mufx76nMos	e3b6ede0f074d6e5c0b2b28b	ICS	XGID110724	20	Girona	8000.0	10	10	9	9	9	9	9	10	8	9	9	10	10	10	10	9	7	7	8	9	10	9	9	9	9	9	9	8	9	9	9	10	10	10	9	7	7	8	9.07	8.89	9.0	8.84	9.12
8WwofzA4HgGpeuGzC	e3b6ede0f074d6e5c0b2b28b	ICS	XGID110724	20	Girona	8000.0	8	9	9	9	8	9	9	9	7	8	9	9	7	6	8	8	7	7	7	8	9	9	9	8	9	9	9	8	8	9	9	7	6	8	8	7	7	7	8.23	8.27	7.95	7.98	8.21
xGvdQhmBmsMvLSyDb	e3b6ede0f074d6e5c0b2b28b	ICS	XGID110724	20	Girona	8000.0	7	9	9	9	9	7	7	7	5	6	8	6	7	4	6	4	6	5	6	8	9	8	9	9	7	8	8	7	7	8	7	9	7	8	6	7	6	7	6.95	7.7	6.63	7.61	6.93
FNH5Pe2bwHQbhCvPz	e3b6ede0f074d6e5c0b2b28b	ICS	XGID110724	20	Girona	8000.0	9	8	8	8	8	7	7	7	5	8	9	9	9	4	9	7	1	7	9	9	8	9	9	8	8	6	6	5	7	9	9	9	5	9	7	1	8	9	7.48	7.59	7.25	7.4	7.14
vXAHJyhHFGfpeNTnX	e3b6ede0f074d6e5c0b2b28b	ICS	XGID110724	20	Girona	8000.0	9	10	9	9	10	10	9	10	8	7	10	10	5	5	9	10	7	6	10	9	10	9	10	10	10	9	10	8	9	10	10	9	9	9	7	10	9	7	8.75	9.23	8.46	9.19	8.6
Xq4ouLFT8jK34mZAg	e3b6ede0f074d6e5c0b2b28b	ICS	XGID110724	20	Girona	8000.0	5	5	7	8	7	7	9	5	5	4	7	5	7	5	5	5	5	3	5	5	5	8	8	7	7	8	5	5	4	7	5	7	5	5	5	5	4	5	6.0	6.05	5.72	5.82	5.81
9PFXnXuhuLt9qixg8	e3b6ede0f074d6e5c0b2b28b	ICS	XGID110724	20	Girona	8000.0	5	10	10	10	9	10	9	10	10	9	9	9	10	10	10	10	10	10	10	10	10	10	10	10	9	9	10	10	9	9	9	10	10	10	10	10	10	10	9.27	9.68	9.65	9.77	9.5
rJdbhrSR3SZGBtsna	e3b6ede0f074d6e5c0b2b28b	ICS	XGID110724	20	Girona	8000.0	10	10	10	10	10	10	10	10	6	7	10	10	10	3	10	10	1	7	1	1	1	1	1	1	1	1	1	1	1	1	10	10	1	1	1	1	1	1	8.57	1.82	7.84	2.26	8.29
XshWWFiZhX7axxkoq	e3b6ede0f074d6e5c0b2b28b	ICS	XGID110724	20	Girona	8000.0	9	7	7	6	7	7	6	5	6	5	8	9	8	6	9	7	6	6	7	9	8	8	8	8	7	7	8	7	8	9	9	8	7	9	9	8	8	8	6.98	8.0	6.96	8.09	6.55
XawbkE5Cv9KcL42Z9	e3b6ede0f074d6e5c0b2b28b	ICS	XGID110724	20	Girona	8000.0	6	10	8	10	10	9	9	10	10	9	10	10	10	6	7	5	10	8	10	6	9	8	10	10	9	9	10	10	9	10	10	10	4	6	3	10	8	10	8.8	8.61	8.89	8.6	9.29
hWpHpuFN4v2pqmG3n	e3b6ede0f074d6e5c0b2b28b	ICS	XGID110724	20	Girona	8000.0	5	6	8	6	8	7	5	9	8	8	8	9	6	7	9	8	8	7	7	5	7	6	5	8	7	5	9	8	8	8	9	7	7	9	8	8	7	7	7.11	6.98	7.56	7.47	7.19
Srj489oxfb2n72DDW	e3b6ede0f074d6e5c0b2b28b	ICS	XGID110724	20	Girona	8000.0	8	8	8	9	9	9	9	9	9	9	9	9	9	9	9	8	8	8	8	7	8	8	9	9	9	9	9	9	9	9	9	9	9	9	8	8	8	8	8.61	8.52	8.65	8.63	8.74
96Z8yzQ95pT24ETuD	e3b6ede0f074d6e5c0b2b28b	ICS	XGID110724	20	Girona	8000.0	7	7	8	7	7	8	7	7	7	7	7	8	9	8	9	8	7	7	7	7	7	8	7	7	8	7	7	7	7	7	8	9	8	9	8	7	7	7	7.45	7.45	7.56	7.56	7.31
ptXAgRE4o467idtFH	3aeed4663ab1cdf6d3710127	ICS	XGID160724	47	Girona	25000.0	8	7	7	8	6	7	7	10	8	6	9	10	9	9	10	9	7	8	9	9	8	9	8	8	8	8	10	8	8	9	10	9	10	10	9	8	8	9	7.91	8.66	8.33	8.89	7.9
mzaS6dv6gkBKvC7jT	3aeed4663ab1cdf6d3710127	ICS	XGID160724	47	Girona	25000.0	10	10	10	10	9	10	10	8	8	9	10	8	9	10	10	10	7	8	10	10	10	10	10	9	9	10	9	8	9	10	8	9	10	10	10	6	8	10	9.36	9.27	9.14	9.11	9.17
Qq8Tivrfyhuughxtf	3aeed4663ab1cdf6d3710127	ICS	XGID160724	47	Girona	25000.0	7	7	7	7	7	7	7	7	6	6	7	5	7	7	8	7	7	6	6	7	7	7	7	7	7	7	7	7	6	7	6	7	7	8	7	7	6	6	6.77	6.86	6.74	6.84	6.67
nA2sAkkZtybPhvSbw	3aeed4663ab1cdf6d3710127	ICS	XGID160724	47	Girona	25000.0	8	9	9	8	7	8	8	8	8	8	9	9	5	7	6	8	4	7	9	8	8	8	8	7	8	7	7	7	8	9	9	5	8	6	8	5	6	9	7.75	7.45	7.46	7.3	7.81
Cz6LgCKn8BLpMGxwj	3aeed4663ab1cdf6d3710127	ICS	XGID160724	47	Girona	25000.0	10	9	10	8	9	10	8	8	8	9	10	8	9	10	8	9	7	7	9	8	9	9	8	9	9	7	7	9	9	10	8	9	10	8	9	8	8	9	8.84	8.48	8.67	8.6	8.74
MA2CaTDwjm5m8vxW6	3aeed4663ab1cdf6d3710127	ICS	XGID160724	47	Girona	25000.0	8	9	10	8	8	7	7	8	5	5	8	7	9	5	8	8	9	2	7	8	9	9	8	8	7	7	8	5	5	8	7	9	5	8	8	8	9	7	7.43	7.61	7.3	7.65	7.17
pcmptSDWWTY5YWQYi	3aeed4663ab1cdf6d3710127	ICS	XGID160724	47	Girona	25000.0	9	10	9	9	9	8	9	9	8	8	10	10	10	9	9	10	7	8	10	10	7	9	9	9	9	9	9	9	9	10	10	10	10	9	10	8	8	10	8.93	9.14	9.04	9.23	8.86
apdNx6ScuWxxzvMmr	3aeed4663ab1cdf6d3710127	ICS	XGID160724	47	Girona	25000.0	5	5	5	6	5	5	5	10	1	4	5	5	5	4	1	10	1	5	6	5	3	3	8	5	5	5	10	10	10	10	5	10	10	10	10	10	10	10	4.82	7.14	4.84	8.18	4.88
i69EPyomjqNQEJg5K	3aeed4663ab1cdf6d3710127	ICS	XGID160724	47	Girona	25000.0	8	9	8	8	8	8	6	7	5	5	9	5	7	6	2	8	7	3	6	8	8	8	7	8	8	6	7	6	5	9	5	7	7	2	8	7	4	6	6.73	6.75	6.39	6.51	6.88
tjTHn8aaLQ23Z9kdo	3aeed4663ab1cdf6d3710127	ICS	XGID160724	47	Girona	25000.0	9	9	9	9	10	10	9	8	9	9	9	10	10	9	9	10	7	10	10	7	8	8	8	10	9	9	8	10	9	10	10	10	10	10	10	10	10	10	9.2	9.05	9.21	9.47	9.07
EceMCRehFBnLp9x6Z	3aeed4663ab1cdf6d3710127	ICS	XGID160724	47	Girona	25000.0	8	9	8	10	8	7	6	8	7	7	10	8	10	6	8	9	6	6	9	10	9	9	8	9	8	4	10	10	6	10	9	10	9	10	10	9	9	9	7.8	8.61	7.89	9.07	7.88
8SmsKfuw8WWpacaDz	3aeed4663ab1cdf6d3710127	ICS	XGID160724	47	Girona	25000.0	10	10	10	10	8	10	7	10	10	10	10	10	10	10	10	10	6	10	10	10	10	10	10	9	10	7	10	10	10	10	10	10	10	10	10	9	9	10	9.45	9.59	9.47	9.68	9.62
CCn9gyF4enGJS6KTt	3aeed4663ab1cdf6d3710127	ICS	XGID160724	47	Girona	25000.0	9	9	8	8	8	8	7	6	7	7	8	8	9	7	7	9	3	3	4	9	9	9	8	8	8	7	6	7	7	8	8	9	8	8	9	3	4	8	7.23	7.61	6.79	7.35	7.26
HKShnFXxzYkRSryZe	3aeed4663ab1cdf6d3710127	ICS	XGID160724	47	Girona	25000.0	9	9	10	9	9	9	9	6	8	7	9	9	10	9	9	9	6	7	8	10	10	10	9	9	9	9	8	6	8	8	9	10	9	9	9	7	6	8	8.59	8.73	8.44	8.49	8.29
nMLGrAZuBp5c53Sub	3aeed4663ab1cdf6d3710127	ICS	XGID160724	47	Girona	25000.0	3	8	3	6	10	5	10	8	10	1	4	10	10	10	10	10	10	10	10	4	4	3	8	10	5	10	8	10	1	8	10	10	10	10	10	10	10	10	7.23	7.41	8.32	8.61	7.12
xPDM6PpKKz5i3CE8d	3aeed4663ab1cdf6d3710127	ICS	XGID160724	47	Girona	25000.0	8	9	9	9	9	9	10	9	9	10	10	9	10	10	10	9	9	9	8	8	9	9	9	9	9	10	9	9	10	10	9	10	10	10	9	9	9	8	9.16	9.16	9.25	9.25	9.21
iK5vWfkNhM2S8MJei	3aeed4663ab1cdf6d3710127	ICS	XGID160724	47	Girona	25000.0	7	7	7	7	8	7	7	7	8	5	8	7	7	8	9	7	7	7	8	5	5	6	5	6	5	6	7	7	5	7	7	7	7	9	7	7	6	7	7.2	6.18	7.42	6.65	7.05
bbhtXnKFfpndXfKyx	3aeed4663ab1cdf6d3710127	ICS	XGID160724	47	Girona	25000.0	8	9	8	9	9	8	9	8	8	8	8	8	9	9	9	8	8	8	8	9	9	9	9	9	8	8	8	8	9	8	8	8	9	9	8	7	8	8	8.34	8.39	8.37	8.3	8.36
JE23LaDgDfyftNGF3	3aeed4663ab1cdf6d3710127	ICS	XGID160724	47	Girona	25000.0	7	9	9	9	9	9	9	9	6	9	9	9	7	10	7	8	7	8	7	7	7	8	8	8	8	5	6	5	6	6	7	7	7	7	7	6	6	7	8.27	6.77	8.26	6.77	8.4
xQgoxW7n82YwyrJBP	3aeed4663ab1cdf6d3710127	ICS	XGID160724	47	Girona	25000.0	10	9	10	10	10	10	8	10	9	10	10	10	9	10	10	10	8	9	9	8	9	10	8	9	9	7	8	9	7	10	10	9	10	10	10	8	9	9	9.5	8.77	9.53	9.09	9.52
cRBappquTv93jMQpW	3aeed4663ab1cdf6d3710127	ICS	XGID160724	47	Girona	25000.0	9	9	9	9	10	9	10	7	4	9	8	9	7	7	6	9	4	5	7	8	8	8	8	9	8	8	7	7	8	9	9	9	5	7	9	7	7	9	8.0	7.95	7.46	7.86	7.79
adYQXTNSwkCPSmC5j	3aeed4663ab1cdf6d3710127	ICS	XGID160724	47	Girona	25000.0	6	8	8	8	8	8	8	8	8	8	8	9	9	9	9	8	9	8	8	7	9	9	9	9	8	8	8	8	8	9	9	9	9	9	8	9	8	8	8.02	8.39	8.32	8.6	8.1
2PDz6tLWa9mBnNjLm	3aeed4663ab1cdf6d3710127	ICS	XGID160724	47	Girona	25000.0	10	10	9	9	10	9	10	9	9	10	8	10	8	10	10	9	8	9	8	9	9	9	8	10	9	10	9	9	10	8	10	7	10	10	9	7	9	8	9.25	8.98	9.09	8.88	9.24
8KsRkkxbRmuqSeqcR	3aeed4663ab1cdf6d3710127	ICS	XGID160724	47	Girona	25000.0	7	8	8	7	8	8	9	8	7	8	9	9	9	7	5	9	6	7	9	8	8	8	8	8	8	8	9	8	8	9	9	9	8	8	9	8	8	9	7.82	8.25	7.77	8.39	7.81
w5whtJxCTiaunSgnd	3aeed4663ab1cdf6d3710127	ICS	XGID160724	47	Girona	25000.0	9	9	9	8	9	7	9	9	6	9	9	8	9	6	7	9	3	7	7	9	9	9	8	9	6	9	9	8	9	9	8	9	6	7	9	5	7	7	7.98	8.07	7.67	7.84	7.86
cq8QaojyAy4GFJCKw	3aeed4663ab1cdf6d3710127	ICS	XGID160724	47	Girona	25000.0	6	6	9	10	8	7	7	8	7	7	8	8	5	7	8	6	5	5	5	6	6	6	5	7	7	7	7	7	7	8	7	7	8	8	6	5	5	5	7.02	6.5	6.96	6.58	7.12
ZThYL3mgJWjDzq3RX	3aeed4663ab1cdf6d3710127	ICS	XGID160724	47	Girona	25000.0	6	9	9	9	9	9	7	9	9	8	9	8	9	8	8	9	8	9	9	7	9	9	9	7	9	7	9	9	7	9	7	9	10	9	9	8	10	9	8.34	8.39	8.58	8.65	8.52
YS9g3oqfDzd9W39Js	3aeed4663ab1cdf6d3710127	ICS	XGID160724	47	Girona	25000.0	8	9	7	10	8	10	8	7	4	10	10	10	7	7	6	8	1	5	5	9	8	9	10	8	10	9	7	6	10	7	10	7	7	10	10	1	9	8	7.52	8.34	7.0	7.88	7.79
xr2kEaXryyLSAF36d	3aeed4663ab1cdf6d3710127	ICS	XGID160724	47	Girona	25000.0	8	7	7	6	7	7	7	8	6	7	6	9	9	8	8	7	4	6	6	7	7	6	6	7	7	7	8	6	8	6	9	9	7	8	7	5	6	7	7.02	6.95	7.02	7.02	6.95
6XwPhF5mBozG72N6H	3aeed4663ab1cdf6d3710127	ICS	XGID160724	47	Girona	25000.0	8	8	8	8	8	8	8	8	8	8	8	8	8	9	9	8	9	9	9	8	8	8	8	8	8	8	8	8	8	8	8	8	9	9	8	9	9	9	8.2	8.2	8.35	8.35	8.14
a7Dtf28HY9jHKDmCo	3aeed4663ab1cdf6d3710127	ICS	XGID160724	47	Girona	25000.0	10	10	10	10	8	9	10	10	8	6	10	6	10	8	10	10	8	7	8	9	10	10	10	8	9	10	10	8	6	10	6	10	8	10	10	8	7	8	9.0	8.91	8.77	8.75	8.79
FAQg87WYk9YTuEBzr	3aeed4663ab1cdf6d3710127	ICS	XGID160724	47	Girona	25000.0	8	9	9	9	8	7	7	9	9	8	8	7	9	8	6	8	4	7	5	8	9	9	8	8	7	7	8	8	7	8	7	9	8	6	7	7	7	5	7.64	7.57	7.46	7.47	7.98
959vWsZHs4APYBzQp	3aeed4663ab1cdf6d3710127	ICS	XGID160724	47	Girona	25000.0	10	9	9	8	8	8	8	8	7	8	9	10	9	8	5	9	6	9	8	8	8	8	8	8	8	8	8	8	8	9	8	8	8	5	9	6	9	8	8.3	7.89	8.12	7.82	8.24
BXqX8Rudc7xnssrPm	3aeed4663ab1cdf6d3710127	ICS	XGID160724	47	Girona	25000.0	10	10	10	10	9	8	9	10	8	9	10	10	10	7	8	10	7	9	9	9	10	8	9	8	6	7	8	6	7	10	9	10	8	7	9	7	9	8	9.16	8.02	9.04	8.21	9.12
yTZk9NH8D7zFAT9tL	3aeed4663ab1cdf6d3710127	ICS	XGID160724	47	Girona	25000.0	10	9	9	9	9	8	9	9	9	8	10	9	7	9	9	9	6	9	9	9	9	9	9	8	7	7	8	8	8	9	8	7	9	9	9	7	9	9	8.77	8.23	8.68	8.32	8.67
YiTcDe7ufmdGNFvoH	3aeed4663ab1cdf6d3710127	ICS	XGID160724	47	Girona	25000.0	8	8	8	7	7	8	7	6	6	6	10	9	7	7	8	8	8	7	9	8	8	8	9	8	9	8	8	8	7	10	9	7	7	8	8	8	7	9	7.61	8.16	7.68	8.12	7.31
wez6NEpaJayyfABNG	3aeed4663ab1cdf6d3710127	ICS	XGID160724	47	Girona	25000.0	8	9	8	9	9	9	9	8	8	8	8	8	8	7	8	8	7	8	8	8	8	8	9	9	8	9	7	8	8	7	8	7	7	8	8	7	8	8	8.25	7.98	8.05	7.79	8.26
ZkksKHnuPLcsRz7fg	3aeed4663ab1cdf6d3710127	ICS	XGID160724	47	Girona	25000.0	9	9	9	8	9	8	10	10	10	9	9	9	10	10	10	10	8	10	9	9	9	9	8	9	8	9	10	8	9	9	9	10	9	10	10	8	9	9	9.18	8.93	9.32	9.07	9.12
tXcsGQFHZZA5GZi4H	3aeed4663ab1cdf6d3710127	ICS	XGID160724	47	Girona	25000.0	9	9	9	8	9	9	8	9	9	7	8	7	8	8	8	9	4	7	7	9	9	9	8	9	9	8	9	7	7	8	7	8	8	8	9	4	7	7	8.11	8.02	7.84	7.77	8.1
w8jhRu8PgYwbJoDns	3aeed4663ab1cdf6d3710127	ICS	XGID160724	47	Girona	25000.0	10	8	10	5	10	4	6	4	4	7	10	10	10	5	4	8	5	3	5	5	8	10	10	10	5	6	5	5	8	10	10	10	5	7	8	8	3	5	6.89	7.16	6.72	7.39	6.38
AgtCrkxpdGDHAZTTf	3aeed4663ab1cdf6d3710127	ICS	XGID160724	47	Girona	25000.0	8	8	9	8	7	8	8	9	7	8	8	8	8	8	9	8	6	8	7	8	8	9	8	7	8	8	9	7	8	8	8	8	7	9	8	6	8	7	7.95	7.93	7.89	7.82	7.88
vuRtGde7ZCLkmq9PF	3aeed4663ab1cdf6d3710127	ICS	XGID160724	47	Girona	25000.0	9	9	10	8	9	7	8	9	8	7	10	10	9	8	9	9	4	8	8	8	9	10	8	9	8	8	9	8	8	10	10	9	8	9	9	4	8	8	8.39	8.43	8.44	8.47	8.17
QKRvv42Qs2ML8CknY	3aeed4663ab1cdf6d3710127	ICS	XGID160724	47	Girona	25000.0	5	8	8	8	8	8	8	5	6	5	5	3	8	5	3	8	3	5	3	8	8	8	8	8	8	8	8	8	8	8	8	8	8	8	8	5	8	5	6.11	7.73	5.58	7.58	6.14
8J3n5RnpWEBg7Hfv2	3aeed4663ab1cdf6d3710127	ICS	XGID160724	47	Girona	25000.0	8	9	7	9	9	9	8	10	8	8	9	10	8	9	8	10	6	9	9	9	9	8	9	9	9	8	9	9	8	10	10	9	10	9	10	8	9	9	8.43	8.86	8.58	9.05	8.62
byKrLEtrr76y8rpgK	3aeed4663ab1cdf6d3710127	ICS	XGID160724	47	Girona	25000.0	9	9	9	9	9	9	9	9	8	9	10	10	10	9	9	9	8	8	9	9	9	8	7	9	8	9	9	9	9	9	9	10	9	9	9	8	9	9	9.0	8.73	9.04	8.82	8.98
R6PErQz8GDFnfZjbJ	3aeed4663ab1cdf6d3710127	ICS	XGID160724	47	Girona	25000.0	9	8	8	10	9	9	8	10	10	8	10	10	10	7	8	10	7	8	8	9	10	8	10	9	9	8	10	10	8	10	10	10	8	9	10	7	9	8	8.75	8.95	8.75	9.0	8.93
aFtyfZXw93PQgoCHT	e3b6ede0f074d6e5c0b2b28b	ICS	XGID110724	20	Girona	8000.0	10	10	10	10	10	10	9	10	7	10	9	10	10	7	8	8	8	8	7	8	8	8	8	8	8	7	7	9	8	7	10	10	7	7	7	8	8	7	9.2	7.91	8.88	7.89	9.26
4PwYgx4naLYXSXGbE	0c4b813feee01a2880e46199	OSI	XGID190724	26	Catalunya Central	22356.0	6	6	4	5	5	6	5	6	4	4	6	6	2	1	5	4	1	1	5	6	5	4	5	4	4	5	6	7	4	8	8	6	8	5	7	8	6	8	4.57	5.7	4.07	6.23	4.6
kJnsRB9BL3HxbWKbx	0c4b813feee01a2880e46199	OSI	XGID190724	26	Catalunya Central	22356.0	6	8	8	8	8	8	6	8	8	4	8	7	4	4	4	4	3	4	5	8	8	8	8	8	7	6	8	9	6	8	6	4	5	6	6	6	6	6	6.32	6.93	5.93	6.63	6.6
PWSnqtkdAbmBGu4Xv	0c4b813feee01a2880e46199	OSI	XGID190724	26	Catalunya Central	22356.0	7	10	8	8	10	9	9	9	9	6	10	8	8	10	9	7	9	7	8	8	10	8	9	10	9	9	9	9	6	10	8	8	10	9	7	9	8	8	8.43	8.61	8.61	8.74	8.55
xG9bMDxBdfG2Ffzqh	0c4b813feee01a2880e46199	OSI	XGID190724	26	Catalunya Central	22356.0	6	4	8	8	4	5	4	8	4	7	8	8	8	4	4	5	6	4	6	6	8	8	5	4	7	4	8	6	7	8	8	7	8	5	6	8	6	7	5.89	6.55	5.98	6.75	6.05
Sct44W2ui8wKmPimj	0c4b813feee01a2880e46199	OSI	XGID190724	26	Catalunya Central	22356.0	4	7	7	8	7	6	7	7	5	2	8	5	4	2	3	3	1	2	5	5	9	5	5	6	6	8	7	5	2	4	5	2	2	3	3	7	1	7	5.2	5.16	4.82	4.67	5.31
iF93Erd5qwEtXgmAn	0c4b813feee01a2880e46199	OSI	XGID190724	26	Catalunya Central	22356.0	5	5	4	5	4	5	3	6	4	5	7	8	5	5	7	5	7	5	7	8	8	8	8	5	8	8	9	8	8	8	8	8	8	9	8	8	7	8	5.18	7.91	5.6	7.86	5.24
PLPmA5tXgQy7piHpd	0c4b813feee01a2880e46199	OSI	XGID190724	26	Catalunya Central	22356.0	9	9	9	9	9	9	9	9	7	8	6	10	8	7	9	10	6	7	9	9	8	8	9	9	9	7	9	8	8	8	10	9	8	9	10	9	8	9	8.48	8.55	8.25	8.68	8.29
pcxx7FsRYzGyCWttv	0c4b813feee01a2880e46199	OSI	XGID190724	26	Catalunya Central	22356.0	8	8	8	8	8	8	7	9	10	8	9	9	6	6	7	9	8	8	10	8	8	7	8	9	8	6	9	9	8	9	9	6	5	7	9	8	8	9	8.07	7.82	8.07	7.86	8.19
Day5mrTinArBfApT7	0c4b813feee01a2880e46199	OSI	XGID190724	26	Catalunya Central	22356.0	5	7	6	6	6	6	8	5	6	8	7	8	9	8	9	8	8	8	8	5	7	6	6	6	6	8	5	6	9	9	8	9	9	9	8	8	8	8	6.95	7.11	7.3	7.53	6.81
5damoAhhzeELtwLtW	0c4b813feee01a2880e46199	OSI	XGID190724	26	Catalunya Central	22356.0	8	10	6	10	8	8	8	8	10	8	8	10	10	8	5	8	8	8	8	8	10	6	10	8	8	8	8	10	8	8	10	10	8	8	8	8	8	8	8.14	8.27	8.11	8.32	8.71
WL52id76BGBMMfdPe	0c4b813feee01a2880e46199	OSI	XGID190724	26	Catalunya Central	22356.0	8	8	9	8	8	9	7	10	9	8	9	10	7	8	9	7	6	5	8	8	8	9	8	8	9	7	9	8	8	9	10	6	8	8	6	6	5	7	8.11	7.86	8.07	7.72	8.29
LdTQmqkiQ3gpydfN5	0c4b813feee01a2880e46199	OSI	XGID190724	26	Catalunya Central	22356.0	9	9	10	9	10	9	9	9	9	10	8	9	8	9	9	8	7	8	4	7	7	10	9	10	9	9	9	9	10	9	9	8	9	9	8	9	8	4	8.7	8.57	8.42	8.56	8.81
MTokTcBFcF7BMA5Tu	0c4b813feee01a2880e46199	OSI	XGID190724	26	Catalunya Central	22356.0	8	8	8	8	8	8	8	6	7	7	7	8	8	8	7	7	7	8	7	8	8	8	8	8	8	8	6	7	7	7	8	8	8	7	7	7	8	7	7.61	7.61	7.49	7.49	7.5
hrAzs8fyJPjo2C8xj	0c4b813feee01a2880e46199	OSI	XGID190724	26	Catalunya Central	22356.0	6	7	7	8	10	9	8	8	10	9	4	7	9	5	7	9	3	9	8	8	9	9	9	10	9	9	10	9	10	10	8	10	9	5	9	8	9	8	7.55	8.82	7.33	8.79	7.67
wqfDBvHxXHL94uyah	0c4b813feee01a2880e46199	OSI	XGID190724	26	Catalunya Central	22356.0	7	8	9	7	10	8	6	8	5	7	6	10	8	8	8	8	5	6	6	7	8	9	7	10	8	6	7	8	7	6	10	8	8	8	8	5	6	7	7.36	7.5	7.47	7.58	7.21
jqJW8xghCDzBKN9WF	0c4b813feee01a2880e46199	OSI	XGID190724	26	Catalunya Central	22356.0	8	10	10	8	10	9	8	8	8	7	10	8	7	8	8	9	9	8	8	8	8	8	9	10	9	8	8	8	7	10	8	7	8	8	9	9	8	8	8.52	8.3	8.51	8.37	8.38
chjdpJCoqnzZvmRd9	0c4b813feee01a2880e46199	OSI	XGID190724	26	Catalunya Central	22356.0	8	8	8	7	7	7	7	8	6	8	8	6	8	8	8	8	6	6	6	7	7	8	8	7	7	7	7	6	8	8	6	8	8	8	8	6	6	6	7.27	7.14	7.19	7.12	7.26
YwrMEvCXiguhdCfAE	0c4b813feee01a2880e46199	OSI	XGID190724	26	Catalunya Central	22356.0	8	7	9	9	8	6	7	7	6	8	8	8	4	6	5	4	2	5	6	8	6	7	8	8	6	7	8	8	8	8	8	4	6	5	5	4	5	6	6.73	6.7	6.3	6.42	6.81
76DHaktydLDxMuDZX	0c4b813feee01a2880e46199	OSI	XGID190724	26	Catalunya Central	22356.0	10	10	10	10	10	10	10	10	10	8	10	10	10	10	10	8	9	10	10	10	10	10	10	10	10	10	10	10	8	10	10	10	10	10	8	9	10	10	9.82	9.82	9.82	9.82	9.76
bgmWy2XR2Tyv58Wwa	0c4b813feee01a2880e46199	OSI	XGID190724	26	Catalunya Central	22356.0	7	5	7	6	6	7	7	7	5	6	5	9	2	7	6	6	4	3	3	4	3	5	5	5	5	5	6	5	6	5	9	2	4	6	6	4	3	3	5.89	4.77	5.54	4.79	5.83
Qw6Y9qLu8WEp4sYs2	0c4b813feee01a2880e46199	OSI	XGID190724	26	Catalunya Central	22356.0	9	10	10	10	10	10	10	9	7	8	9	9	6	8	5	9	8	9	8	9	10	9	9	9	9	10	9	8	7	9	9	7	8	7	9	8	9	8	8.84	8.7	8.47	8.49	8.83
dZqrAXhmgyPukc8os	0c4b813feee01a2880e46199	OSI	XGID190724	26	Catalunya Central	22356.0	9	10	10	9	10	8	6	9	4	10	9	10	5	9	5	5	4	5	10	8	9	8	9	9	7	5	5	4	9	9	10	5	9	5	5	4	5	5	7.86	6.86	7.67	6.7	8.07
F8HWiLw3K9MRKWnin	0c4b813feee01a2880e46199	OSI	XGID190724	26	Catalunya Central	22356.0	9	9	9	9	7	7	9	8	8	9	9	9	7	9	9	8	7	9	8	9	9	8	9	7	8	9	8	8	9	8	9	8	9	9	8	7	9	8	8.39	8.39	8.3	8.26	8.36
BGX4cjjokfvhuSuhJ	0c4b813feee01a2880e46199	OSI	XGID190724	26	Catalunya Central	22356.0	8	10	10	8	8	9	7	8	5	6	8	10	7	10	9	7	3	2	2	8	8	3	7	8	8	7	8	8	6	10	10	10	10	9	7	8	5	8	7.39	7.52	7.09	7.93	7.43
f99unD3bs6FvtvFAS	0c4b813feee01a2880e46199	OSI	XGID190724	26	Catalunya Central	22356.0	8	8	5	7	7	6	4	4	7	6	3	9	2	9	8	5	2	6	9	5	9	5	8	7	7	5	9	9	7	8	9	3	9	8	5	2	7	9	5.95	6.64	5.89	6.89	6.02
AxpSP4cg3ccaRfqgZ	0c4b813feee01a2880e46199	OSI	XGID190724	26	Catalunya Central	22356.0	6	8	8	7	8	5	7	3	2	2	7	10	5	5	5	4	5	3	6	8	8	6	6	7	5	6	2	3	2	7	10	8	3	5	5	5	2	8	5.8	5.77	5.72	5.61	5.31
LghqnN8HCXnAuA6mY	5439a8d2ee482b7091472e0e	OSI	XGID040624	30	Barcelona Metropolitana Nord	18087.0	8	8	10	8	8	9	9	9	8	9	9	10	10	9	9	8	8	9	10	7	8	8	7	7	7	8	9	8	8	9	10	9	9	9	8	7	8	10	8.89	8.07	9.0	8.4	8.74
fEKwJK2SYALTsvAn5	5439a8d2ee482b7091472e0e	OSI	XGID040624	30	Barcelona Metropolitana Nord	18087.0	8	8	10	10	10	8	9	10	6	10	10	6	5	8	7	4	8	6	8	8	7	10	10	10	8	9	10	6	10	10	6	5	8	7	4	8	6	8	8.18	8.14	7.93	7.91	8.33
JMXi5bXWBHgSJjEHL	5439a8d2ee482b7091472e0e	OSI	XGID040624	30	Barcelona Metropolitana Nord	18087.0	10	9	10	9	10	10	9	10	5	9	10	10	7	9	10	10	6	2	9	6	7	7	9	10	9	6	9	7	9	10	10	7	6	10	10	7	6	9	8.8	7.91	8.53	8.21	8.6
9vZXaFSZzT9Qb2yM8	5439a8d2ee482b7091472e0e	OSI	XGID040624	30	Barcelona Metropolitana Nord	18087.0	10	9	10	9	10	10	9	10	5	9	10	10	7	9	10	10	6	2	9	6	7	7	9	10	9	6	9	7	9	10	10	7	6	10	10	7	6	9	8.8	7.91	8.53	8.21	8.6
6eRf5NGpNEECpHdmX	5439a8d2ee482b7091472e0e	OSI	XGID040624	30	Barcelona Metropolitana Nord	18087.0	10	10	10	10	10	10	10	10	4	10	10	10	8	10	10	10	3	3	10	6	7	8	10	10	8	6	10	10	10	10	10	8	4	9	10	8	8	10	9.0	8.32	8.67	8.61	8.83
5c2KK2jLX2L9Nuyi5	5439a8d2ee482b7091472e0e	OSI	XGID040624	30	Barcelona Metropolitana Nord	18087.0	8	10	10	10	10	10	8	10	10	10	10	10	10	10	10	10	10	8	9	8	10	10	10	10	8	8	10	10	10	10	10	10	10	10	10	10	8	8	9.5	9.27	9.68	9.54	9.74
WtRfaBQuhiLu8yNus	5439a8d2ee482b7091472e0e	OSI	XGID040624	30	Barcelona Metropolitana Nord	18087.0	8	8	9	9	9	8	8	8	4	7	7	8	7	7	7	7	4	4	7	8	8	9	9	9	8	8	8	5	7	7	8	7	7	7	7	4	5	7	7.36	7.45	7.07	7.18	7.21
mteYwGjXL7sDeomkR	5439a8d2ee482b7091472e0e	OSI	XGID040624	30	Barcelona Metropolitana Nord	18087.0	8	8	8	8	8	8	7	8	6	8	8	6	4	5	4	9	7	7	6	9	9	7	8	8	8	8	8	6	8	8	6	4	5	4	9	7	7	6	7.14	7.27	6.74	6.74	7.21
8XjY9KQtGXF2Koz68	5439a8d2ee482b7091472e0e	OSI	XGID040624	30	Barcelona Metropolitana Nord	18087.0	9	9	10	10	10	9	10	9	7	8	9	8	9	9	9	9	8	5	7	5	8	4	7	9	9	9	9	9	9	9	8	9	9	9	9	8	7	7	8.77	7.77	8.56	8.07	8.67
reJSQa627zmzxCL28	5439a8d2ee482b7091472e0e	OSI	XGID040624	30	Barcelona Metropolitana Nord	18087.0	9	5	8	8	8	7	8	7	5	8	7	6	6	5	3	6	1	4	6	5	6	3	5	9	2	3	10	9	8	9	5	7	7	5	7	10	8	8	6.52	6.0	5.86	6.93	6.43
DMt6vJp8cWHW3xjt6	5439a8d2ee482b7091472e0e	OSI	XGID040624	30	Barcelona Metropolitana Nord	18087.0	10	10	10	10	10	10	10	10	8	10	10	10	9	5	5	10	5	5	10	9	10	10	10	10	5	9	5	7	8	10	10	9	5	5	10	9	5	10	9.07	8.25	8.46	8.09	9.17
MJpggcjBCZJMrWwjP	5439a8d2ee482b7091472e0e	OSI	XGID040624	30	Barcelona Metropolitana Nord	18087.0	8	8	8	7	8	8	7	8	6	7	8	8	6	8	6	8	5	5	8	7	5	6	8	8	6	8	9	8	6	10	8	7	9	7	9	7	7	8	7.27	7.32	7.14	7.72	7.26
TTswXfwoc5575CJFW	5439a8d2ee482b7091472e0e	OSI	XGID040624	30	Barcelona Metropolitana Nord	18087.0	10	10	8	9	8	8	7	6	5	7	10	10	6	10	8	8	8	10	9	8	8	8	8	6	7	6	6	6	6	9	9	6	9	8	8	7	9	8	8.23	7.39	8.3	7.58	8.02
T5SF493YXCvmz7tbw	5439a8d2ee482b7091472e0e	OSI	XGID040624	30	Barcelona Metropolitana Nord	18087.0	2	3	8	3	5	6	4	5	5	5	6	5	5	6	5	5	5	6	5	3	3	8	3	5	6	4	5	5	5	5	5	5	6	5	5	5	6	5	4.93	4.98	5.26	5.21	4.71
sX6QBYpFZgRx7XBMP	5439a8d2ee482b7091472e0e	OSI	XGID040624	30	Barcelona Metropolitana Nord	18087.0	8	8	8	9	9	7	8	10	8	7	9	10	1	8	6	7	5	5	9	7	8	8	9	9	6	8	9	8	7	8	10	2	8	6	8	6	6	10	7.52	7.45	7.39	7.51	7.74
mJoWdRzk8Lv3PexYF	5439a8d2ee482b7091472e0e	OSI	XGID040624	30	Barcelona Metropolitana Nord	18087.0	8	8	8	7	5	8	8	4	4	6	8	10	9	4	4	4	5	6	8	8	8	8	5	3	7	8	7	8	7	9	10	10	7	4	7	5	8	9	6.91	7.36	6.46	7.25	6.64
RWK755hdLZ3ezGC7x	5439a8d2ee482b7091472e0e	OSI	XGID040624	30	Barcelona Metropolitana Nord	18087.0	8	8	7	7	7	8	7	6	8	7	9	9	5	8	5	8	8	5	10	6	9	6	8	9	8	8	8	8	8	9	9	5	8	5	9	8	5	10	7.36	7.52	7.28	7.6	7.45
fE869kbmXETj7dgeY	5439a8d2ee482b7091472e0e	OSI	XGID040624	30	Barcelona Metropolitana Nord	18087.0	8	8	9	9	7	6	9	7	8	9	9	10	6	8	9	9	9	3	4	8	8	9	9	7	6	9	9	8	9	9	10	6	8	9	9	9	3	7	7.75	7.98	7.56	7.91	7.83
B2fac2DiJKj6MsxTx	5439a8d2ee482b7091472e0e	OSI	XGID040624	30	Barcelona Metropolitana Nord	18087.0	5	5	5	5	4	4	5	7	5	5	7	4	5	5	5	7	5	7	7	5	5	2	4	5	4	5	7	5	5	7	4	5	5	5	7	5	7	7	5.23	4.95	5.46	5.28	5.21
4oCJki8yxFWb4o2Ke	5439a8d2ee482b7091472e0e	OSI	XGID040624	30	Barcelona Metropolitana Nord	18087.0	4	9	10	10	10	10	10	10	10	8	10	10	10	8	7	10	10	1	4	5	9	10	10	10	10	10	10	10	8	10	10	10	10	7	10	10	3	4	8.45	8.68	8.44	8.74	8.98
LbapMLWXwRZ4vQorm	5439a8d2ee482b7091472e0e	OSI	XGID040624	30	Barcelona Metropolitana Nord	18087.0	10	10	10	10	10	9	10	10	8	9	8	9	9	10	9	8	6	4	7	10	10	10	10	10	9	10	10	9	8	9	9	8	10	9	8	5	7	8	8.91	9.05	8.54	8.77	9.02
woX8GtK3bP2DFNoGe	5439a8d2ee482b7091472e0e	OSI	XGID040624	30	Barcelona Metropolitana Nord	18087.0	7	8	9	8	8	7	8	8	8	8	9	9	3	9	3	5	3	8	6	7	8	9	8	8	7	8	8	8	8	9	9	3	9	3	5	3	8	7	7.18	7.23	6.93	7.0	7.5
bDc9MLm9uY5csteXN	5439a8d2ee482b7091472e0e	OSI	XGID040624	30	Barcelona Metropolitana Nord	18087.0	4	6	6	8	6	5	6	5	6	6	6	8	6	5	5	4	4	3	7	6	7	7	9	8	7	8	8	8	8	8	8	8	7	7	5	5	5	7	5.57	7.18	5.58	7.14	5.81
PHBXQTNZwv7ogwvAj	5439a8d2ee482b7091472e0e	OSI	XGID040624	30	Barcelona Metropolitana Nord	18087.0	8	9	8	8	7	8	8	9	8	6	9	9	6	8	8	7	2	7	9	8	9	8	8	7	8	8	9	8	6	9	9	6	7	8	7	2	7	9	7.66	7.64	7.53	7.46	7.69
8vYntpp2mkqedMN7o	5439a8d2ee482b7091472e0e	OSI	XGID040624	30	Barcelona Metropolitana Nord	18087.0	7	7	10	5	9	8	8	10	10	5	10	10	1	9	5	7	1	5	5	7	7	10	5	9	8	8	10	10	8	10	10	1	9	5	7	9	8	9	7.14	7.95	6.93	8.04	7.17
BbPeo4HiycX8L8SmB	5439a8d2ee482b7091472e0e	OSI	XGID040624	30	Barcelona Metropolitana Nord	18087.0	10	8	10	8	7	8	9	7	6	8	10	10	8	7	7	8	7	9	9	8	9	10	8	7	8	10	7	6	8	10	10	8	7	7	8	7	7	9	8.43	8.3	8.21	8.09	8.02
QupZdmZPXg3dQomBw	5439a8d2ee482b7091472e0e	OSI	XGID040624	30	Barcelona Metropolitana Nord	18087.0	5	6	7	8	6	7	5	7	7	7	7	8	9	5	8	8	4	5	8	7	7	8	8	8	8	6	8	7	7	7	8	9	7	8	8	4	7	8	6.57	7.34	6.74	7.42	6.67
RHeodJyJ5ZQgM7tLj	5439a8d2ee482b7091472e0e	OSI	XGID040624	30	Barcelona Metropolitana Nord	18087.0	8	8	8	8	8	8	8	8	8	8	8	8	7	7	4	7	6	7	8	8	8	8	8	8	8	8	8	8	8	8	8	7	7	4	7	8	7	8	7.59	7.68	7.33	7.47	7.79
ARqQrYmrCogh4uP54	5439a8d2ee482b7091472e0e	OSI	XGID040624	30	Barcelona Metropolitana Nord	18087.0	5	8	8	7	8	7	6	2	3	2	4	8	7	3	5	1	1	1	3	5	7	7	7	8	6	6	3	2	3	4	8	7	3	5	8	7	1	5	5.14	5.48	4.61	5.35	4.86
TY7or2kakFEp7k5c8	5439a8d2ee482b7091472e0e	OSI	XGID040624	30	Barcelona Metropolitana Nord	18087.0	8	8	9	8	8	7	8	4	3	3	10	10	1	4	10	8	1	3	3	7	7	8	7	8	7	8	8	6	5	10	10	1	5	10	8	1	3	3	6.45	6.61	5.95	6.3	5.69
xt3vmX6Tx4v59HWj4	3a752a834c041a2392266cf3	OSI	XGID130524	31	Barcelona Metropolitana Sud	18690.0	10	10	10	9	9	10	9	10	10	9	8	10	9	9	9	10	2	10	7	8	9	8	7	9	9	7	10	10	8	9	8	8	9	10	10	2	10	6	9.07	8.16	8.72	8.19	9.1
koGBrZnhQrTPwiWS3	3a752a834c041a2392266cf3	OSI	XGID130524	31	Barcelona Metropolitana Sud	18690.0	8	8	8	9	8	8	9	8	8	9	9	9	10	8	8	9	8	9	7	8	8	8	9	8	8	9	8	8	9	9	10	9	8	8	9	8	9	7	8.39	8.39	8.4	8.4	8.43
QgYNXp3iaxHtrEshf	3a752a834c041a2392266cf3	OSI	XGID130524	31	Barcelona Metropolitana Sud	18690.0	9	9	9	8	6	9	7	9	8	7	9	10	9	9	10	9	7	9	10	9	9	9	8	9	9	7	9	8	7	9	10	9	9	10	9	8	9	10	8.55	8.73	8.68	8.96	8.43
MHjyJnKAReL8qimFs	3a752a834c041a2392266cf3	OSI	XGID130524	31	Barcelona Metropolitana Sud	18690.0	10	10	10	8	10	8	8	9	9	9	10	8	10	10	9	10	7	10	10	10	10	10	8	10	9	9	10	10	10	10	8	10	10	10	10	7	10	10	9.14	9.5	9.25	9.51	9.0
Ctf6qHzvv2hwZjjTC	3a752a834c041a2392266cf3	OSI	XGID130524	31	Barcelona Metropolitana Sud	18690.0	10	10	10	10	10	9	10	10	8	9	8	9	5	9	8	9	8	9	9	10	10	10	10	10	9	10	10	8	9	8	9	5	9	8	9	8	9	9	9.09	9.09	8.79	8.79	9.05
4BkYTpwgwnH5CZWHL	3a752a834c041a2392266cf3	OSI	XGID130524	31	Barcelona Metropolitana Sud	18690.0	9	9	8	9	8	9	9	9	9	9	9	9	10	9	8	10	5	9	9	9	9	9	9	9	9	9	9	9	9	9	9	10	9	8	10	5	9	9	8.7	8.84	8.61	8.75	8.81
AiKMkYRdbfYhpWyff	3a752a834c041a2392266cf3	OSI	XGID130524	31	Barcelona Metropolitana Sud	18690.0	9	9	10	8	9	9	9	10	7	8	8	9	9	9	9	9	4	9	8	8	8	9	8	9	9	9	10	7	8	9	9	10	10	10	9	7	9	9	8.64	8.75	8.53	8.98	8.43
9tYTZgPBnWk9N9zNs	3a752a834c041a2392266cf3	OSI	XGID130524	31	Barcelona Metropolitana Sud	18690.0	9	9	9	9	9	9	9	10	6	9	9	9	3	9	9	9	9	9	9	9	9	9	9	9	9	9	9	8	9	9	9	4	9	9	9	9	9	9	8.64	8.73	8.54	8.61	8.52
mH4jFX8ZYhsL8invk	3a752a834c041a2392266cf3	OSI	XGID130524	31	Barcelona Metropolitana Sud	18690.0	9	9	9	9	9	9	9	9	7	5	9	9	9	9	9	9	9	9	9	9	9	9	9	9	9	9	9	8	9	9	9	9	9	9	9	9	9	9	8.73	8.95	8.86	8.96	8.43
7XyFE6NP4cRtSY9Ct	3a752a834c041a2392266cf3	OSI	XGID130524	31	Barcelona Metropolitana Sud	18690.0	9	10	10	8	10	8	8	8	7	9	8	9	7	8	9	8	9	8	8	9	9	8	8	9	8	9	8	8	8	8	9	8	8	9	8	9	8	8	8.55	8.41	8.46	8.35	8.38
hkDYacKomXyuadpw8	3a752a834c041a2392266cf3	OSI	XGID130524	31	Barcelona Metropolitana Sud	18690.0	10	10	10	10	9	8	9	9	8	7	10	10	10	10	8	9	9	10	10	10	10	10	10	8	8	9	10	9	8	10	10	10	10	8	10	8	10	10	9.25	9.32	9.39	9.4	9.12
Y2nho77DWA35REePA	3a752a834c041a2392266cf3	OSI	XGID130524	31	Barcelona Metropolitana Sud	18690.0	9	10	8	8	10	9	8	10	9	7	10	10	10	10	10	10	8	10	10	9	9	8	8	10	9	8	10	9	7	10	10	10	10	10	10	8	10	10	9.09	9.05	9.44	9.42	9.05
zfe53td3R5fBoNgSw	3a752a834c041a2392266cf3	OSI	XGID130524	31	Barcelona Metropolitana Sud	18690.0	9	9	10	9	10	9	9	10	8	9	10	10	7	10	8	10	7	10	9	9	9	10	10	10	9	10	10	9	10	10	10	8	10	9	10	8	10	9	9.09	9.45	9.14	9.47	9.02
ZSiccEyPh2DHmbvFk	3a752a834c041a2392266cf3	OSI	XGID130524	31	Barcelona Metropolitana Sud	18690.0	9	10	10	10	10	10	9	10	10	10	8	10	9	10	10	10	10	10	10	8	10	10	10	10	10	9	10	10	10	10	10	8	10	10	10	10	10	10	9.68	9.64	9.74	9.79	9.76
2X9QzJHSX6MPEiC2s	3a752a834c041a2392266cf3	OSI	XGID130524	31	Barcelona Metropolitana Sud	18690.0	10	9	9	9	9	9	9	9	9	4	7	9	9	9	9	9	7	6	7	10	9	9	9	9	9	9	9	9	4	6	8	9	9	9	9	6	8	8	8.45	8.45	8.3	8.3	8.26
YNGQRnhkj2C9TS34n	3a752a834c041a2392266cf3	OSI	XGID130524	31	Barcelona Metropolitana Sud	18690.0	10	10	10	10	9	10	10	10	10	9	10	8	10	10	10	10	10	10	10	10	10	10	10	10	10	10	10	10	9	10	8	10	10	10	10	10	10	10	9.82	9.86	9.77	9.84	9.79
Mo5bGXP5mhZr5wzKH	3a752a834c041a2392266cf3	OSI	XGID130524	31	Barcelona Metropolitana Sud	18690.0	10	8	10	10	9	10	8	10	7	9	9	10	10	8	10	10	10	10	10	10	8	10	10	9	10	8	8	9	9	9	10	10	8	10	9	9	10	10	9.41	9.34	9.49	9.32	9.17
4cow8LyLq3kPSENeo	3a752a834c041a2392266cf3	OSI	XGID130524	31	Barcelona Metropolitana Sud	18690.0	10	10	10	10	10	10	10	10	10	10	10	10	10	10	10	10	10	10	10	10	10	10	10	10	10	10	10	10	10	10	10	10	10	10	10	10	10	10	10.0	10.0	10.0	10.0	10.0
u796eKGnZfsPgeXsz	3a752a834c041a2392266cf3	OSI	XGID130524	31	Barcelona Metropolitana Sud	18690.0	10	10	10	10	10	10	8	10	9	9	8	10	10	10	8	10	5	8	8	10	10	10	10	10	10	9	10	10	9	8	10	10	10	10	10	5	8	8	9.14	9.36	8.96	9.18	9.29
j42FHKazXn3S7PWqY	3a752a834c041a2392266cf3	OSI	XGID130524	31	Barcelona Metropolitana Sud	18690.0	9	10	9	10	10	10	10	9	7	7	9	10	4	7	8	9	9	9	7	9	10	9	10	10	10	10	9	7	7	9	10	4	9	8	9	9	9	9	8.77	8.91	8.46	8.74	8.64
5rqmtHFzEfdjLJeqQ	3a752a834c041a2392266cf3	OSI	XGID130524	31	Barcelona Metropolitana Sud	18690.0	10	8	10	10	10	10	10	10	10	10	10	10	10	10	10	10	8	10	10	10	8	10	10	10	10	10	10	10	10	10	10	10	10	10	10	8	10	10	9.82	9.82	9.82	9.82	9.71
hk7TeuFEGgteAAGjk	3a752a834c041a2392266cf3	OSI	XGID130524	31	Barcelona Metropolitana Sud	18690.0	8	8	8	8	8	8	8	9	8	8	8	8	10	9	9	10	9	10	10	8	8	8	8	8	8	8	9	8	8	8	8	10	9	9	10	9	10	10	8.48	8.48	8.77	8.77	8.38
6c7Tr3RsFQcwyXdyN	3a752a834c041a2392266cf3	OSI	XGID130524	31	Barcelona Metropolitana Sud	18690.0	8	9	9	8	10	10	8	8	7	8	10	10	6	10	8	10	7	9	10	9	9	9	8	10	10	8	8	8	9	10	10	7	10	9	10	8	9	10	8.64	8.95	8.75	9.04	8.48
YLRPFNoLDL28urojs	3a752a834c041a2392266cf3	OSI	XGID130524	31	Barcelona Metropolitana Sud	18690.0	8	10	9	8	9	8	8	8	7	8	8	10	10	8	9	9	7	8	7	8	9	9	8	9	8	8	8	8	8	8	10	10	8	9	9	7	8	7	8.34	8.34	8.39	8.4	8.26
k7zMQS7BypogZ7sii	3a752a834c041a2392266cf3	OSI	XGID130524	31	Barcelona Metropolitana Sud	18690.0	10	8	10	10	10	10	10	10	8	10	10	10	10	10	10	10	10	10	10	10	8	10	10	10	10	10	10	9	10	10	10	10	10	10	10	10	10	10	9.82	9.86	9.89	9.93	9.62
FwCTx2ymkGyfECmLW	3a752a834c041a2392266cf3	OSI	XGID130524	31	Barcelona Metropolitana Sud	18690.0	5	5	6	6	7	7	7	9	7	7	5	9	9	9	8	9	8	7	7	6	5	6	6	7	7	7	7	7	7	7	9	9	9	8	9	8	7	7	6.95	7.05	7.46	7.47	7.02
LzZP4LfHv69wB4BYp	3a752a834c041a2392266cf3	OSI	XGID130524	31	Barcelona Metropolitana Sud	18690.0	10	10	10	9	9	9	9	10	8	8	9	9	10	9	9	8	9	9	8	10	10	10	9	9	9	9	10	9	8	9	9	10	9	9	9	9	9	8	9.16	9.23	9.09	9.16	9.1
mbMEntwrcLJNS28d6	3a752a834c041a2392266cf3	OSI	XGID130524	31	Barcelona Metropolitana Sud	18690.0	9	9	9	9	9	9	9	9	8	8	8	9	9	8	9	9	8	8	8	9	9	9	9	9	9	9	9	8	8	8	9	9	9	9	9	8	8	8	8.7	8.73	8.6	8.67	8.62
joWyd6fCPae9xpY4c	3a752a834c041a2392266cf3	OSI	XGID130524	31	Barcelona Metropolitana Sud	18690.0	9	10	9	9	8	7	8	8	8	8	6	9	10	9	8	9	7	8	8	10	10	9	9	9	9	9	9	9	8	9	9	10	10	8	9	9	9	8	8.27	9.07	8.23	9.02	8.31
KmA6L2Fczj22zeZms	3a752a834c041a2392266cf3	OSI	XGID130524	31	Barcelona Metropolitana Sud	18690.0	8	7	8	9	9	7	7	9	9	8	8	10	10	7	6	10	7	8	9	8	8	8	8	9	8	7	9	9	8	8	10	10	9	8	10	9	9	9	8.07	8.43	8.26	8.77	8.19
W6Ex2mJngG8DDy9pF	3a752a834c041a2392266cf3	OSI	XGID130524	31	Barcelona Metropolitana Sud	18690.0	7	7	9	7	9	7	8	9	8	8	9	8	8	6	7	8	5	7	7	8	7	7	8	7	7	8	9	8	8	9	7	8	7	7	9	4	8	6	7.64	7.45	7.61	7.35	7.57
RYZmmAJnbncTszKbh	3aeed4663ab1cdf6d3710127	ICS	XGID160724	47	Girona	25000.0	8	9	9	8	10	8	8	10	8	9	10	10	7	8	7	8	7	8	10	8	9	9	8	10	8	8	10	9	8	10	10	9	9	9	8	8	9	10	8.5	8.8	8.6	9.11	8.6
wxF6WJwzDFF3yRsJF	a496188a2d6baea6fcf3329e	EBA	XGID250724	17	Girona	7307.0	9	9	9	9	9	7	8	5	5	6	9	10	10	7	8	7	6	5	8	9	8	8	9	9	5	6	5	5	6	9	10	10	8	8	7	5	6	9	7.82	7.39	7.72	7.63	7.45
n88kxf9YzDjDrG2Ek	a496188a2d6baea6fcf3329e	EBA	XGID250724	17	Girona	7307.0	10	10	10	10	10	9	10	9	8	10	10	10	10	9	10	9	6	8	10	8	9	10	9	7	9	8	9	10	10	10	10	10	6	10	10	6	9	10	9.45	8.95	9.3	8.89	9.33
ceo3mjqe3Qqwu5aW2	a496188a2d6baea6fcf3329e	EBA	XGID250724	17	Girona	7307.0	7	8	9	8	9	9	9	9	9	9	10	10	10	9	9	7	9	8	7	8	8	8	7	9	7	8	7	9	8	10	10	9	9	9	9	9	8	7	8.68	8.23	8.84	8.49	8.79
SrXqnGuvtZmbHiqv7	a496188a2d6baea6fcf3329e	EBA	XGID250724	17	Girona	7307.0	8	9	9	9	9	9	9	7	9	9	9	9	9	6	8	9	8	9	7	8	9	9	9	9	9	9	9	9	9	9	9	9	9	9	9	8	9	9	8.57	8.86	8.35	8.91	8.52
nWNvKDzMs2AgnQMrn	a496188a2d6baea6fcf3329e	EBA	XGID250724	17	Girona	7307.0	7	10	7	6	6	8	9	6	7	8	9	6	6	4	7	9	9	9	8	10	10	7	10	10	8	9	10	10	8	9	10	10	10	10	9	9	9	8	7.52	9.11	7.21	9.26	7.38
tpFGSv6xrHmA9LavN	a496188a2d6baea6fcf3329e	EBA	XGID250724	17	Girona	7307.0	8	10	10	10	10	10	10	8	9	10	10	10	10	10	10	10	8	9	8	7	9	9	9	9	10	10	7	9	10	9	10	10	10	10	10	8	9	8	9.45	9.05	9.44	9.09	9.45
3CWebwjS3MbuG5eMD	a496188a2d6baea6fcf3329e	EBA	XGID250724	17	Girona	7307.0	10	8	10	10	8	8	8	8	8	8	8	10	10	8	8	8	8	8	8	8	8	10	10	8	8	8	8	8	8	8	10	10	8	8	8	8	8	8	8.64	8.45	8.53	8.49	8.52
SdaLswskxpET9oeWp	a496188a2d6baea6fcf3329e	EBA	XGID250724	17	Girona	7307.0	9	9	9	9	9	9	9	9	9	9	9	9	9	9	5	7	9	9	9	9	9	9	9	9	9	9	9	9	9	9	9	9	9	5	7	9	9	9	8.77	8.77	8.65	8.65	9.0
23SQ8yW6e2wDgxjLA	a496188a2d6baea6fcf3329e	EBA	XGID250724	17	Girona	7307.0	10	9	9	10	10	9	9	9	6	8	10	10	10	7	7	9	5	9	5	10	9	9	10	10	9	9	9	9	9	10	10	10	9	9	9	9	10	9	8.64	9.36	8.37	9.4	8.55
wyrJagAL54Fzj8Jv3	a496188a2d6baea6fcf3329e	EBA	XGID250724	17	Girona	7307.0	5	10	8	6	8	7	6	7	9	5	7	8	10	10	8	8	9	9	8	8	10	8	7	8	7	5	5	9	5	8	9	10	10	8	8	9	10	10	7.5	7.86	8.07	8.33	7.6
eFuKLELwoRNTAcz2K	a496188a2d6baea6fcf3329e	EBA	XGID250724	17	Girona	7307.0	9	8	8	10	10	9	9	7	8	7	10	10	5	10	7	8	9	9	9	9	8	8	10	10	9	9	9	9	7	10	10	5	10	7	10	9	9	9	8.55	8.73	8.56	8.81	8.48
muizGtNEtANfJEXPt	a496188a2d6baea6fcf3329e	EBA	XGID250724	17	Girona	7307.0	10	10	10	10	10	10	10	10	9	9	10	10	3	7	10	8	1	9	10	7	9	10	8	8	8	8	5	10	5	9	9	7	9	2	4	10	6	9	9.02	7.7	8.47	7.6	8.88
rxed9J7CmeJibXt6J	a496188a2d6baea6fcf3329e	EBA	XGID250724	17	Girona	7307.0	9	9	9	9	9	9	9	9	8	10	10	10	10	10	10	10	8	10	8	9	10	10	10	10	10	10	10	10	10	10	10	10	10	10	9	8	10	8	9.18	9.7	9.3	9.67	9.14
mb6Ej4GaQQj53CRH8	a496188a2d6baea6fcf3329e	EBA	XGID250724	17	Girona	7307.0	8	10	10	10	9	9	9	7	9	9	10	10	10	8	9	7	9	9	9	8	10	10	10	9	10	10	10	9	10	10	10	10	10	9	10	9	10	9	9.07	9.59	9.04	9.65	9.07
3C5WKeBnLx4FX6gfq	a496188a2d6baea6fcf3329e	EBA	XGID250724	17	Girona	7307.0	8	9	9	9	9	8	8	9	9	9	9	10	9	8	9	9	9	8	9	8	6	8	7	9	8	8	8	9	9	9	10	9	7	9	9	9	7	9	8.7	8.27	8.84	8.44	8.79
e59mDssonZDQ5mHuR	a496188a2d6baea6fcf3329e	EBA	XGID250724	17	Girona	7307.0	10	8	7	7	9	9	8	8	6	6	10	10	9	8	10	7	8	6	5	9	9	5	7	10	8	8	10	5	6	10	10	10	10	10	10	8	10	5	8.07	8.18	8.04	8.63	7.83
QfwJ5zNQYE4zRJEAT	a496188a2d6baea6fcf3329e	EBA	XGID250724	17	Girona	7307.0	8	9	9	9	8	9	9	7	8	9	8	9	10	8	9	7	8	9	8	9	9	9	9	9	9	8	7	8	9	8	9	10	9	9	7	9	8	8	8.57	8.64	8.46	8.58	8.52
DQREynXiwGWaTzLj4	cd770c527f9c14b19a078795	ICS	XGID300724	44	Barcelona Metropolitana Sud	28421.0	7	6	7	9	9	7	8	9	6	8	9	8	8	7	9	8	8	7	9	9	8	6	9	9	7	8	7	5	6	9	6	8	7	7	8	7	6	8	7.75	7.39	8.02	7.32	7.67
jPDGZGu7i76JMMhEY	cd770c527f9c14b19a078795	ICS	XGID300724	44	Barcelona Metropolitana Sud	28421.0	8	8	8	8	8	7	8	7	6	7	8	8	7	6	6	8	6	7	5	8	6	7	8	9	6	7	9	8	8	10	8	9	6	8	8	6	8	5	7.27	7.5	7.04	7.65	7.19
4NNTLo3FTZosHxPii	cd770c527f9c14b19a078795	ICS	XGID300724	44	Barcelona Metropolitana Sud	28421.0	8	9	9	9	8	7	8	9	8	8	9	9	9	8	9	8	9	9	8	9	9	9	9	8	9	8	9	8	8	9	9	9	8	9	9	9	10	9	8.41	8.8	8.58	8.84	8.43
RpGv7HoZ96DQ6dutR	cd770c527f9c14b19a078795	ICS	XGID300724	44	Barcelona Metropolitana Sud	28421.0	8	8	9	8	8	6	6	8	5	8	7	8	5	5	6	5	2	2	5	7	6	7	7	6	6	6	6	7	7	9	6	8	6	7	6	7	7	5	6.5	6.64	6.04	6.67	6.62
38BTGnbmF3kyHWZ7G	cd770c527f9c14b19a078795	ICS	XGID300724	44	Barcelona Metropolitana Sud	28421.0	9	7	10	9	6	10	9	7	4	7	9	10	1	2	2	10	1	5	2	10	7	10	10	9	10	10	10	10	10	10	10	8	4	9	10	5	9	4	6.91	9.0	5.74	8.4	6.69
fyF82Y7TLr6ktn4Aq	cd770c527f9c14b19a078795	ICS	XGID300724	44	Barcelona Metropolitana Sud	28421.0	9	9	8	9	9	9	9	8	6	8	9	8	8	8	8	8	7	8	8	9	8	8	8	7	7	8	8	6	7	8	6	7	7	6	6	6	6	6	8.32	7.25	8.14	6.91	8.21
QPDQhQNBLvza2Hpzr	cd770c527f9c14b19a078795	ICS	XGID300724	44	Barcelona Metropolitana Sud	28421.0	10	10	10	9	10	9	9	7	7	8	9	10	9	6	7	7	6	7	6	10	10	10	9	10	9	9	6	7	7	9	9	9	6	7	7	6	7	6	8.52	8.39	8.04	7.88	8.36
Xrc87PJYmHxW4uttN	cd770c527f9c14b19a078795	ICS	XGID300724	44	Barcelona Metropolitana Sud	28421.0	10	10	10	10	10	9	10	10	8	9	10	10	10	10	9	10	9	10	8	9	9	10	10	10	9	10	10	9	9	10	10	10	10	9	10	9	10	8	9.59	9.5	9.6	9.6	9.52
bSujvDSm7derZvyBG	cd770c527f9c14b19a078795	ICS	XGID300724	44	Barcelona Metropolitana Sud	28421.0	8	9	9	9	9	8	9	8	6	7	8	7	7	7	7	7	7	7	7	8	8	9	8	9	8	9	8	6	7	8	7	7	7	7	7	7	7	7	7.86	7.77	7.61	7.56	7.76
4NNbWz4g2aboA6z4y	cd770c527f9c14b19a078795	ICS	XGID300724	44	Barcelona Metropolitana Sud	28421.0	10	9	10	10	9	8	9	7	8	6	8	10	6	10	8	9	9	9	8	10	9	9	9	9	8	9	7	8	7	8	10	7	10	8	9	9	9	8	8.66	8.61	8.58	8.56	8.38
kYSoWNTAoSc5JwaD8	cd770c527f9c14b19a078795	ICS	XGID300724	44	Barcelona Metropolitana Sud	28421.0	7	9	7	8	9	7	7	8	8	6	9	8	10	8	7	8	7	7	7	9	9	9	9	10	9	9	9	9	9	10	9	10	9	9	9	8	9	9	7.59	9.09	7.82	9.14	7.76
D4gJxCCPQjqseDAdx	cd770c527f9c14b19a078795	ICS	XGID300724	44	Barcelona Metropolitana Sud	28421.0	10	10	10	10	10	10	10	10	8	10	8	8	10	10	9	10	8	7	8	9	10	9	10	10	10	10	10	8	10	9	8	10	10	9	10	8	5	8	9.36	9.14	9.09	8.93	9.4
SSrucfL5AFHTbFSs9	cd770c527f9c14b19a078795	ICS	XGID300724	44	Barcelona Metropolitana Sud	28421.0	9	9	10	9	8	9	8	7	8	8	6	10	6	6	9	7	2	6	3	5	5	6	3	5	4	5	9	6	3	8	6	9	5	8	8	8	6	7	7.7	5.89	7.02	6.54	7.64
qFr9DcmLukFKouXhx	cd770c527f9c14b19a078795	ICS	XGID300724	44	Barcelona Metropolitana Sud	28421.0	9	8	10	10	9	10	7	10	10	10	10	10	10	8	9	10	7	10	10	10	8	10	9	9	10	9	10	10	10	10	10	10	9	9	10	7	10	10	9.27	9.52	9.35	9.47	9.36
5SA8vDXmxpGMLtBst	cd770c527f9c14b19a078795	ICS	XGID300724	44	Barcelona Metropolitana Sud	28421.0	10	9	10	9	10	9	9	10	8	9	8	10	10	9	9	10	9	9	9	10	9	10	9	10	9	9	10	9	9	9	10	10	10	9	10	9	9	9	9.3	9.41	9.3	9.47	9.14
BpND4zCNdw7hWvKku	cd770c527f9c14b19a078795	ICS	XGID300724	44	Barcelona Metropolitana Sud	28421.0	6	7	7	6	7	7	7	7	6	7	7	7	6	6	7	7	7	8	7	6	7	7	6	7	7	7	7	7	7	7	7	6	6	7	7	7	8	7	6.8	6.84	6.84	6.88	6.69
xb3WpE7aBjud7o48K	cd770c527f9c14b19a078795	ICS	XGID300724	44	Barcelona Metropolitana Sud	28421.0	8	9	9	9	9	8	9	7	6	6	5	4	4	3	3	8	3	8	5	8	9	9	9	9	8	9	9	9	8	8	8	5	7	5	8	5	8	5	6.89	7.84	6.02	7.42	6.74
e3tE2TZXnzfePLwT3	cd770c527f9c14b19a078795	ICS	XGID300724	44	Barcelona Metropolitana Sud	28421.0	10	10	10	10	10	10	10	10	10	10	10	10	10	10	10	10	10	10	10	10	10	10	10	10	10	10	10	10	10	10	10	10	10	10	10	10	10	10	10.0	10.0	10.0	10.0	10.0
vn8bmxycJbncHKRGb	cd770c527f9c14b19a078795	ICS	XGID300724	44	Barcelona Metropolitana Sud	28421.0	9	9	9	9	8	8	8	9	9	8	7	9	3	2	4	9	3	7	7	9	9	9	9	8	8	8	9	9	8	9	9	3	7	4	9	5	7	7	7.52	7.82	6.74	7.37	7.64
W2Gv7PBTRDQBn9vS9	cd770c527f9c14b19a078795	ICS	XGID300724	44	Barcelona Metropolitana Sud	28421.0	7	10	10	10	9	9	10	9	5	7	4	9	8	9	8	9	3	9	9	8	10	10	10	9	9	10	9	6	7	5	9	8	9	8	9	3	9	9	8.23	8.41	8.04	8.16	8.02
uegzKKi7qYKy9DJ2s	cd770c527f9c14b19a078795	ICS	XGID300724	44	Barcelona Metropolitana Sud	28421.0	1	1	10	10	10	10	9	1	1	10	1	10	8	1	1	1	1	1	1	1	10	10	10	10	2	9	1	1	1	10	9	8	1	1	1	1	1	1	5.32	4.95	4.46	4.74	5.14
6CrNbf4ACEnrTBMBH	cd770c527f9c14b19a078795	ICS	XGID300724	44	Barcelona Metropolitana Sud	28421.0	9	10	9	8	8	10	8	10	6	8	5	10	10	10	9	9	1	9	8	8	9	8	8	9	10	8	10	6	8	5	8	10	10	9	9	1	9	8	8.34	8.07	8.16	7.98	8.29
HPirAN5cuChKxmG6h	cd770c527f9c14b19a078795	ICS	XGID300724	44	Barcelona Metropolitana Sud	28421.0	10	9	8	8	8	7	7	10	7	6	1	8	9	9	7	7	1	6	1	9	8	8	8	8	7	7	9	6	6	1	8	9	9	7	7	1	6	1	6.95	6.73	6.47	6.33	7.17
w2fdMsET5rXeXWH5t	cd770c527f9c14b19a078795	ICS	XGID300724	44	Barcelona Metropolitana Sud	28421.0	7	6	8	9	9	8	9	8	8	7	8	9	9	8	8	8	8	8	8	8	7	8	9	9	8	9	9	10	8	8	9	9	8	9	8	9	8	8	8.05	8.45	8.21	8.54	7.93
3bh2zwujgGEhQPqL3	cd770c527f9c14b19a078795	ICS	XGID300724	44	Barcelona Metropolitana Sud	28421.0	8	8	8	8	8	8	9	7	7	8	8	8	7	7	8	8	6	7	10	9	9	7	9	9	8	7	9	9	9	10	9	9	9	10	10	9	9	10	7.89	8.7	7.72	9.0	7.69
ThZ4Aa3shHqCkKuzv	cd770c527f9c14b19a078795	ICS	XGID300724	44	Barcelona Metropolitana Sud	28421.0	10	10	10	10	9	8	9	9	8	9	9	9	7	8	9	9	7	8	7	10	9	10	10	8	9	9	9	7	9	9	8	7	8	8	10	8	8	8	8.8	8.77	8.51	8.46	8.76
LxeCegofWMBQZ2Ewy	cd770c527f9c14b19a078795	ICS	XGID300724	44	Barcelona Metropolitana Sud	28421.0	8	8	8	8	8	8	8	8	8	8	8	8	9	7	8	8	8	7	8	8	8	8	8	8	8	8	8	8	8	8	8	8	8	8	8	8	8	8	7.98	8.0	7.93	8.0	7.98
pdAYQumrb2SQcLXWn	cd770c527f9c14b19a078795	ICS	XGID300724	44	Barcelona Metropolitana Sud	28421.0	9	10	10	10	10	10	10	10	9	10	10	9	10	8	10	10	8	9	9	10	10	10	10	10	10	10	10	8	10	9	9	10	8	10	10	8	9	9	9.59	9.59	9.46	9.37	9.57
NNtWh4onSihQqppYo	cd770c527f9c14b19a078795	ICS	XGID300724	44	Barcelona Metropolitana Sud	28421.0	8	8	9	9	9	8	8	8	8	7	8	8	6	7	8	7	7	7	7	8	8	9	9	9	8	8	8	8	7	8	8	6	7	8	7	7	7	7	7.86	7.86	7.7	7.7	7.81
cJ5yunTHFvSFfMK42	cd770c527f9c14b19a078795	ICS	XGID300724	44	Barcelona Metropolitana Sud	28421.0	6	6	7	6	8	7	6	7	6	6	5	8	7	8	6	6	5	7	7	6	5	7	6	7	7	6	7	6	6	5	7	7	8	6	5	6	7	7	6.5	6.39	6.67	6.54	6.45
Fhq6v97ZdZFTmGSH7	cd770c527f9c14b19a078795	ICS	XGID300724	44	Barcelona Metropolitana Sud	28421.0	9	9	9	9	8	9	6	8	9	8	5	6	2	5	5	6	6	6	4	9	9	10	9	9	9	6	8	9	8	5	6	2	5	5	6	6	6	4	7.11	7.25	6.32	6.46	7.45
hoCjCzQ4oEmXdTZRH	cd770c527f9c14b19a078795	ICS	XGID300724	44	Barcelona Metropolitana Sud	28421.0	7	8	8	7	9	6	7	8	6	7	6	8	8	7	6	6	2	4	6	7	8	8	7	9	6	7	7	8	7	8	8	8	8	8	8	9	8	8	6.7	7.59	6.56	7.89	6.79
Q4XrX7JD9NAuZWkes	cd770c527f9c14b19a078795	ICS	XGID300724	44	Barcelona Metropolitana Sud	28421.0	10	10	10	10	10	10	10	10	8	10	9	10	3	4	3	8	3	9	3	10	10	10	10	10	10	10	9	8	10	9	10	3	8	3	8	8	9	8	8.36	8.86	7.33	8.25	8.62
pQkPtubnuMmLML3xi	cd770c527f9c14b19a078795	ICS	XGID300724	44	Barcelona Metropolitana Sud	28421.0	7	10	10	9	10	10	10	10	7	9	7	10	7	8	8	9	9	10	6	8	10	10	9	9	10	10	10	9	10	10	10	9	10	8	10	10	10	6	8.84	9.36	8.7	9.33	8.86
8QXtyEh7529GHmCAX	cd770c527f9c14b19a078795	ICS	XGID300724	44	Barcelona Metropolitana Sud	28421.0	8	7	10	7	10	8	9	7	6	8	8	9	4	4	4	9	5	6	7	8	7	10	7	9	8	8	6	6	7	8	9	4	4	4	9	5	6	7	7.48	7.25	6.96	6.77	7.12
GT84Dh3eHuXFPs23z	cd770c527f9c14b19a078795	ICS	XGID300724	44	Barcelona Metropolitana Sud	28421.0	8	5	6	5	5	7	6	9	8	9	5	7	5	8	7	10	6	4	5	9	5	5	5	5	7	6	9	10	8	5	7	7	8	9	10	6	5	7	6.5	6.86	6.35	6.84	6.71
qS3vRTG3bDaQBaCn7	cd770c527f9c14b19a078795	ICS	XGID300724	44	Barcelona Metropolitana Sud	28421.0	10	8	10	10	10	9	8	8	8	6	9	8	8	8	9	9	9	8	8	8	9	10	10	9	8	8	8	8	6	9	8	8	8	9	9	9	8	8	8.7	8.43	8.63	8.51	8.38
GBSLwN9byqTMdjqwe	cd770c527f9c14b19a078795	ICS	XGID300724	44	Barcelona Metropolitana Sud	28421.0	3	3	7	4	4	3	4	1	2	3	7	5	8	2	2	2	1	2	2	9	8	8	8	8	8	8	8	8	8	8	8	8	8	8	8	8	8	8	3.64	8.09	3.56	8.02	3.31
szWc3cwRXMvKk4mRM	cd770c527f9c14b19a078795	ICS	XGID300724	44	Barcelona Metropolitana Sud	28421.0	9	8	10	9	10	7	8	10	7	8	10	10	7	10	9	10	8	7	10	10	10	10	10	10	10	10	10	10	10	10	10	8	10	10	10	9	7	10	8.68	9.73	8.96	9.58	8.5
uTvCKtogjuBWxx9sW	cd770c527f9c14b19a078795	ICS	XGID300724	44	Barcelona Metropolitana Sud	28421.0	8	8	8	7	8	8	7	8	7	8	7	9	8	9	7	7	6	7	6	8	8	8	7	7	8	7	8	7	7	7	8	7	8	6	7	7	7	6	7.55	7.34	7.51	7.21	7.64
dgP2Bh5ZWAWvT2u4k	cd770c527f9c14b19a078795	ICS	XGID300724	44	Barcelona Metropolitana Sud	28421.0	10	10	10	10	10	10	9	9	8	8	10	10	7	10	9	10	6	10	10	10	10	10	10	10	9	9	6	9	9	10	10	7	10	10	10	6	10	9	9.32	9.18	9.23	9.04	9.14
GfkPwCuS7WuDfZHay	cd770c527f9c14b19a078795	ICS	XGID300724	44	Barcelona Metropolitana Sud	28421.0	7	7	8	9	7	9	7	8	7	5	10	8	7	8	7	7	5	5	7	8	8	9	9	7	9	7	8	7	5	10	8	7	8	7	7	5	5	7	7.34	7.57	7.32	7.42	7.4
7Ttvuqd2qcn54Fqfy	cd770c527f9c14b19a078795	ICS	XGID300724	44	Barcelona Metropolitana Sud	28421.0	9	8	8	8	8	8	8	8	8	8	8	8	8	8	8	8	8	8	8	8	8	8	8	8	8	8	8	8	8	8	8	8	8	8	8	8	8	8	8.09	8.0	8.02	8.0	8.05
4cgim7r8JBLZsodLf	cd770c527f9c14b19a078795	ICS	XGID300724	44	Barcelona Metropolitana Sud	28421.0	9	10	8	8	8	9	9	8	8	9	10	9	9	9	9	9	9	9	9	10	10	8	9	8	8	9	8	9	8	9	9	9	9	9	10	9	9	9	8.82	8.84	8.81	8.81	8.81
hoDYZphGciiwvSqxr	dd81f70af85e84600147fa46	ICS	XGID300524	33	Barcelona Metropolitana Nord	26276.0	6	8	9	8	8	7	7	8	6	7	7	9	5	6	9	8	4	6	6	7	7	8	7	8	7	7	8	8	7	7	9	7	8	9	8	8	7	7	7.09	7.5	7.04	7.7	6.98
hD3pCGkhzzXCHMkEf	dd81f70af85e84600147fa46	ICS	XGID300524	33	Barcelona Metropolitana Nord	26276.0	8	10	10	10	10	7	10	7	5	9	9	10	2	2	2	9	7	1	6	8	10	8	8	8	9	8	4	5	4	10	10	10	10	6	10	7	10	9	7.43	8.05	6.54	8.25	7.5
Mt4LoCdRFEwDSeZLY	dd81f70af85e84600147fa46	ICS	XGID300524	33	Barcelona Metropolitana Nord	26276.0	10	10	10	10	10	10	10	5	5	10	7	7	3	10	5	10	10	10	6	10	10	6	9	8	9	9	9	9	10	10	10	10	10	9	10	6	7	9	8.55	8.82	7.93	8.74	8.33
XbeAThsARqBzPPy6L	dd81f70af85e84600147fa46	ICS	XGID300524	33	Barcelona Metropolitana Nord	26276.0	2	5	5	4	5	5	5	1	2	4	7	9	1	5	7	5	5	5	5	3	5	5	4	5	5	5	5	5	4	7	9	5	5	7	5	5	5	5	4.5	5.09	4.79	5.47	4.1
nREgnrwuKQWpCobKp	dd81f70af85e84600147fa46	ICS	XGID300524	33	Barcelona Metropolitana Nord	26276.0	8	8	9	8	9	6	9	6	7	2	6	8	6	7	7	3	1	5	3	8	8	9	8	8	6	9	6	9	5	9	10	10	9	9	9	10	8	9	6.59	8.27	6.18	8.61	6.29
CxQhLE7eLXtAGXaN2	dd81f70af85e84600147fa46	ICS	XGID300524	33	Barcelona Metropolitana Nord	26276.0	10	10	10	10	10	10	10	10	5	10	10	10	5	10	5	10	5	5	5	10	10	10	10	10	10	10	10	10	10	10	10	10	10	10	10	10	10	10	8.64	10.0	8.07	10.0	8.81
hFRbXowGJbRmxTRKL	dd81f70af85e84600147fa46	ICS	XGID300524	33	Barcelona Metropolitana Nord	26276.0	7	6	6	6	6	6	6	6	6	6	6	6	6	6	6	6	6	6	6	7	6	6	6	6	6	6	6	6	6	6	6	6	6	6	6	6	6	6	6.09	6.09	6.02	6.02	6.05
Lw9oGWLhqbchkuXPd	dd81f70af85e84600147fa46	ICS	XGID300524	33	Barcelona Metropolitana Nord	26276.0	9	9	9	10	10	10	9	10	10	10	10	10	8	10	9	8	10	10	9	9	9	9	10	10	10	9	10	10	10	10	10	8	10	9	8	10	10	9	9.45	9.45	9.51	9.51	9.67
aq46TvPoRPEFQfz5j	dd81f70af85e84600147fa46	ICS	XGID300524	33	Barcelona Metropolitana Nord	26276.0	9	9	8	7	9	8	8	8	7	8	9	8	8	9	7	9	7	9	9	8	9	8	7	9	8	8	8	7	8	9	8	8	9	7	9	7	9	9	8.18	8.09	8.21	8.19	8.07
ncAiFCWM7PDj3f9Bc	dd81f70af85e84600147fa46	ICS	XGID300524	33	Barcelona Metropolitana Nord	26276.0	10	8	9	9	8	8	9	6	6	8	7	9	7	8	3	6	4	5	4	8	9	9	8	8	8	9	6	6	8	7	9	7	8	5	7	4	5	4	7.41	7.34	6.7	6.82	7.48
buzDozjBzvuSAsYwt	dd81f70af85e84600147fa46	ICS	XGID300524	33	Barcelona Metropolitana Nord	26276.0	10	10	10	10	9	10	9	10	6	8	6	10	6	8	8	8	8	7	8	8	9	10	8	9	8	8	8	9	7	9	10	8	9	9	7	8	7	9	8.73	8.45	8.32	8.56	8.67
9xtK96HpKdpbHMGrF	dd81f70af85e84600147fa46	ICS	XGID300524	33	Barcelona Metropolitana Nord	26276.0	7	8	7	7	7	7	7	7	2	7	8	7	1	3	2	6	3	6	7	7	8	7	7	7	7	7	7	8	7	10	7	9	7	8	9	6	8	7	6.02	7.41	5.47	7.54	5.98
fyPn7oCJPprc5FPdq	dd81f70af85e84600147fa46	ICS	XGID300524	33	Barcelona Metropolitana Nord	26276.0	7	8	6	5	10	2	7	6	1	8	9	10	1	9	1	8	1	4	5	10	9	8	8	10	9	8	9	10	10	10	10	8	9	2	9	8	8	9	5.52	8.64	5.56	8.44	5.55
prumnTkafbr9RCzux	dd81f70af85e84600147fa46	ICS	XGID300524	33	Barcelona Metropolitana Nord	26276.0	10	10	10	10	10	7	8	9	9	7	10	10	1	10	10	8	1	7	9	9	10	10	10	10	5	8	10	10	7	10	10	1	10	10	8	1	7	9	8.27	8.09	8.05	8.07	8.19
t8yW77RzCSyBmAk55	dd81f70af85e84600147fa46	ICS	XGID300524	33	Barcelona Metropolitana Nord	26276.0	10	9	10	10	10	9	9	9	3	9	9	9	1	8	1	8	1	1	1	9	8	7	4	2	3	4	3	10	4	9	3	10	10	10	10	10	10	10	7.14	6.77	6.07	7.35	7.43
MYj9RvXKFsaFNAung	dd81f70af85e84600147fa46	ICS	XGID300524	33	Barcelona Metropolitana Nord	26276.0	10	10	10	10	10	9	9	8	2	9	6	10	6	4	4	4	9	8	6	9	9	9	9	8	8	8	3	9	6	9	10	10	10	10	10	9	10	10	8.09	8.64	7.39	8.84	7.95
wgeEEK96Z8LsShCJT	dd81f70af85e84600147fa46	ICS	XGID300524	33	Barcelona Metropolitana Nord	26276.0	3	10	10	5	10	2	5	3	2	4	4	1	1	2	1	2	1	1	1	10	10	10	10	10	10	10	10	10	10	10	8	10	10	10	10	10	10	10	3.91	9.91	3.32	9.86	3.81
Rv9xpyJfbQbz6in2j	dd81f70af85e84600147fa46	ICS	XGID300524	33	Barcelona Metropolitana Nord	26276.0	10	8	9	9	9	9	9	9	9	9	5	7	1	1	1	1	1	2	8	8	4	7	7	7	8	8	6	10	6	10	5	9	9	8	9	8	8	10	6.95	7.68	5.49	7.89	7.33
CG8EJJeajLXDMJbDD	dd81f70af85e84600147fa46	ICS	XGID300524	33	Barcelona Metropolitana Nord	26276.0	10	8	6	9	8	8	9	7	5	7	8	8	8	9	2	8	8	7	6	10	8	8	6	6	7	9	6	6	7	8	9	8	7	2	6	8	9	6	7.52	7.43	7.21	7.04	7.69
CGSjGSpw4W4poayJz	dd81f70af85e84600147fa46	ICS	XGID300524	33	Barcelona Metropolitana Nord	26276.0	9	9	9	10	9	9	10	9	3	9	5	9	1	9	1	9	1	1	1	5	6	5	6	6	5	5	5	9	3	9	5	3	5	1	9	9	9	9	6.86	5.77	5.77	6.07	7.24
tXiMcD4Mrb4uhGzEf	dd81f70af85e84600147fa46	ICS	XGID300524	33	Barcelona Metropolitana Nord	26276.0	7	8	7	8	10	7	7	8	7	5	7	7	5	4	6	8	8	8	8	9	6	7	7	9	6	6	9	7	6	8	4	6	4	3	7	7	7	7	7.14	6.7	7.12	6.51	7.02
wnSJEPXjHaqnvMqm9	dd81f70af85e84600147fa46	ICS	XGID300524	33	Barcelona Metropolitana Nord	26276.0	10	10	10	8	10	10	10	10	6	10	10	10	7	8	8	6	5	10	9	7	9	10	8	7	9	10	10	5	10	10	10	5	5	5	5	4	10	7	9.09	8.05	8.74	7.58	8.93
d5RtfAmv3xTFqEad8	dd81f70af85e84600147fa46	ICS	XGID300524	33	Barcelona Metropolitana Nord	26276.0	8	9	8	8	9	5	8	9	6	5	9	9	9	9	9	5	5	9	9	8	9	8	8	9	5	9	9	9	5	9	9	9	9	9	5	5	9	9	7.73	7.95	8.11	8.25	7.55
bAP3BHyBfhTo3rssA	dd81f70af85e84600147fa46	ICS	XGID300524	33	Barcelona Metropolitana Nord	26276.0	8	7	9	8	8	8	7	8	6	8	7	8	7	5	7	8	3	6	6	8	7	9	7	8	7	7	6	8	8	8	7	7	7	7	7	5	7	8	7.25	7.36	6.89	7.21	7.12
fpyToi8q5ymCt6ZYd	dd81f70af85e84600147fa46	ICS	XGID300524	33	Barcelona Metropolitana Nord	26276.0	9	9	8	8	7	7	7	7	6	6	9	7	8	7	8	6	6	6	5	7	7	7	7	6	6	6	6	5	3	8	6	5	6	6	6	6	5	5	7.3	6.05	7.09	5.98	7.24
8aQYqvrR2sjrBmRYg	dd81f70af85e84600147fa46	ICS	XGID300524	33	Barcelona Metropolitana Nord	26276.0	8	10	9	9	8	9	8	9	9	9	7	8	1	5	9	9	9	9	7	6	8	9	8	8	7	7	8	8	8	7	8	7	5	9	9	8	9	7	8.14	7.64	7.7	7.72	8.21
hNeKNd5AadqTN6shA	dd81f70af85e84600147fa46	ICS	XGID300524	33	Barcelona Metropolitana Nord	26276.0	10	10	10	10	8	8	10	8	7	8	7	10	6	7	7	10	4	6	9	10	10	10	10	8	8	10	8	7	8	10	10	6	9	7	10	5	9	9	8.39	8.75	7.82	8.46	8.21
nRXBXRTc7pTAGBf7E	dd81f70af85e84600147fa46	ICS	XGID300524	33	Barcelona Metropolitana Nord	26276.0	9	8	8	9	8	9	7	6	8	7	9	9	7	8	5	6	6	7	7	10	9	9	9	9	9	8	7	9	9	10	10	10	9	9	9	9	9	9	7.68	9.05	7.4	9.05	7.81
j2pNL6bGCsm8NNKFw	dd81f70af85e84600147fa46	ICS	XGID300524	33	Barcelona Metropolitana Nord	26276.0	7	6	9	6	6	7	8	6	8	4	9	10	4	10	4	9	7	9	9	7	6	9	9	6	10	6	10	9	10	10	10	10	10	9	9	9	9	9	7.25	8.61	7.46	9.0	6.93
Qnz2fwWhqMAb2XmxC	dd81f70af85e84600147fa46	ICS	XGID300524	33	Barcelona Metropolitana Nord	26276.0	9	9	8	7	8	8	7	7	7	7	6	5	1	10	8	10	5	6	7	9	9	8	6	8	8	7	8	7	7	6	5	1	10	8	10	5	6	7	7.14	7.14	6.79	6.82	7.02
T3d9pkCvnrY6kRHC4	dd81f70af85e84600147fa46	ICS	XGID300524	33	Barcelona Metropolitana Nord	26276.0	9	9	9	9	9	9	9	9	7	8	8	9	5	9	9	9	5	7	8	9	9	9	9	9	9	9	9	7	8	8	9	5	9	9	9	5	7	8	8.32	8.32	8.07	8.07	8.21
WPhPE2TdGBELStXHg	dd81f70af85e84600147fa46	ICS	XGID300524	33	Barcelona Metropolitana Nord	26276.0	10	10	10	10	10	10	10	10	8	10	8	10	1	1	1	10	6	10	8	10	10	10	10	10	10	10	10	8	10	8	10	1	1	1	10	6	10	8	8.52	8.52	7.47	7.47	8.62
3vYzBshMCGPKS73qH	dd81f70af85e84600147fa46	ICS	XGID300524	33	Barcelona Metropolitana Nord	26276.0	8	8	8	8	8	8	8	8	7	7	9	9	8	9	9	8	8	8	9	7	8	8	8	8	8	8	8	3	9	9	9	9	9	9	9	9	8	9	8.11	8.05	8.3	8.35	7.98
iZ2GDGKPBgCiZeKuC	424e349fc7938e08af14d709	OSI	XGID280524	26	Girona	29034.0	8	9	9	9	9	9	8	6	6	7	7	9	8	6	6	5	4	8	8	6	7	7	7	7	8	7	5	5	7	7	9	8	6	6	5	5	9	8	7.7	6.89	7.33	6.88	7.57
6aJe7dsLEHck7tKMP	424e349fc7938e08af14d709	OSI	XGID280524	26	Girona	29034.0	3	9	8	9	9	8	7	8	8	8	7	7	9	9	9	9	9	9	6	5	7	9	9	9	8	7	8	7	7	9	8	9	9	9	9	9	9	7	7.64	7.91	8.11	8.4	7.95
cjnoDo8B6vqygznHs	424e349fc7938e08af14d709	OSI	XGID280524	26	Girona	29034.0	10	10	10	10	10	10	10	10	10	10	10	10	10	10	10	10	10	10	10	10	10	10	10	10	10	10	10	10	10	10	10	10	10	10	10	10	10	10	10.0	10.0	10.0	10.0	10.0
oPNgSRiRNmDPfqM6i	424e349fc7938e08af14d709	OSI	XGID280524	26	Girona	29034.0	8	9	9	9	9	9	9	9	9	9	9	9	9	10	10	9	10	10	10	8	9	9	9	9	9	9	9	2	9	9	9	9	10	10	8	9	9	9	9.11	8.64	9.33	8.84	9.1
C8XEqK4gNuhE6jShb	424e349fc7938e08af14d709	OSI	XGID280524	26	Girona	29034.0	9	9	10	10	10	10	10	9	10	10	10	10	10	10	10	10	9	10	10	9	10	10	10	10	10	10	10	9	10	10	10	10	10	10	9	10	10	9	9.77	9.8	9.82	9.84	9.71
wyNA578LL3yMD4sKA	424e349fc7938e08af14d709	OSI	XGID280524	26	Girona	29034.0	10	10	8	9	9	8	8	6	5	5	7	6	8	5	4	3	6	6	8	10	9	8	8	8	8	7	8	8	8	9	8	9	8	9	8	8	10	10	7.32	8.45	6.72	8.51	7.21
XE79b2BA5ZBF39a2M	424e349fc7938e08af14d709	OSI	XGID280524	26	Girona	29034.0	8	8	8	8	8	8	9	7	1	5	8	10	10	1	8	4	4	3	8	8	8	8	8	8	8	8	7	4	5	8	10	10	5	8	5	4	3	8	7.11	7.27	6.68	7.07	6.55
8B9DDkFwGNaciCd4F	424e349fc7938e08af14d709	OSI	XGID280524	26	Girona	29034.0	4	8	9	9	8	8	8	8	8	8	8	9	8	8	8	8	8	9	7	4	8	8	8	8	8	8	9	8	8	8	8	8	8	8	9	8	8	7	7.82	7.66	8.11	7.96	7.98
dqPZ87ndGvqaq5rgc	424e349fc7938e08af14d709	OSI	XGID280524	26	Girona	29034.0	7	8	9	7	6	8	8	3	5	6	5	9	6	4	4	5	7	6	6	9	8	6	6	6	5	8	5	4	6	5	9	5	3	5	3	4	4	2	6.66	5.82	6.09	5.11	6.36
8nbh3gp6wnStTzwaw	424e349fc7938e08af14d709	OSI	XGID280524	26	Girona	29034.0	8	8	8	7	8	8	8	7	7	8	8	10	10	6	10	7	5	8	7	8	7	8	7	7	8	8	7	8	8	8	10	10	6	9	7	5	8	8	7.89	7.84	7.82	7.77	7.64
vhgpDycnmP4CiS5Go	424e349fc7938e08af14d709	OSI	XGID280524	26	Girona	29034.0	8	8	8	9	9	9	9	7	1	5	9	10	8	7	7	7	5	5	4	8	8	8	8	9	8	8	7	5	5	9	10	8	7	7	6	5	5	4	7.36	7.3	7.14	7.14	7.0
dLAhyF2o78z3fEWDQ	424e349fc7938e08af14d709	OSI	XGID280524	26	Girona	29034.0	7	8	10	9	9	9	9	6	7	9	9	10	9	8	8	9	8	9	9	8	9	8	8	8	8	9	6	6	9	8	10	8	7	7	9	7	7	7	8.57	7.91	8.6	7.68	8.31
thjmxFNoD4ouC2L8A	424e349fc7938e08af14d709	OSI	XGID280524	26	Girona	29034.0	9	9	9	9	9	9	9	7	1	5	2	9	3	1	1	1	3	2	1	5	7	8	8	9	8	7	6	1	5	2	9	7	1	1	2	3	2	1	6.09	5.39	4.72	4.65	6.02
K4qcp8jA7ufuf4LhE	424e349fc7938e08af14d709	OSI	XGID280524	26	Girona	29034.0	5	7	8	8	8	8	7	8	8	8	7	8	8	8	8	8	8	8	8	6	8	8	8	8	8	7	8	8	8	8	8	8	8	8	8	8	8	8	7.55	7.73	7.82	7.93	7.67
Je2kzYKKWj4EAPMRW	424e349fc7938e08af14d709	OSI	XGID280524	26	Girona	29034.0	7	8	8	8	7	8	7	8	7	7	8	8	8	8	8	7	8	8	8	7	8	8	8	8	8	8	8	8	8	8	8	8	8	8	7	8	8	8	7.66	7.89	7.79	7.95	7.69
Rb6HibQ4v68JMdxZG	424e349fc7938e08af14d709	OSI	XGID280524	26	Girona	29034.0	9	9	9	8	9	7	8	10	8	7	10	10	10	8	9	9	3	8	7	9	9	9	8	9	8	8	10	7	7	10	10	9	8	9	8	3	6	8	8.3	8.23	8.37	8.19	8.21
ZFzHkdoLHAqaHEZNk	424e349fc7938e08af14d709	OSI	XGID280524	26	Girona	29034.0	8	7	3	3	5	5	7	1	8	6	5	7	1	1	3	1	1	1	1	8	4	3	3	5	6	7	9	8	8	8	9	10	10	10	10	5	1	1	4.36	6.32	3.25	6.53	4.52
QDsW5AXp2drwt8ejy	424e349fc7938e08af14d709	OSI	XGID280524	26	Girona	29034.0	1	5	1	5	5	5	1	1	1	3	3	10	8	1	1	1	1	1	1	5	9	3	5	7	5	5	5	5	5	8	10	8	7	1	1	1	10	10	2.82	5.64	2.93	5.98	3.29
gyfpXW4hNgAzKPWif	424e349fc7938e08af14d709	OSI	XGID280524	26	Girona	29034.0	7	9	9	10	9	4	8	6	5	7	7	9	9	5	8	8	7	4	5	8	9	9	9	9	8	8	10	10	9	9	10	9	5	8	9	8	8	8	7.16	8.59	7.11	8.53	7.02
gpvNpnDyD9HwyCsLL	424e349fc7938e08af14d709	OSI	XGID280524	26	Girona	29034.0	9	10	10	9	9	10	10	9	3	10	6	10	4	10	9	8	1	9	5	9	9	9	10	9	10	9	9	7	6	9	10	7	10	9	10	9	10	5	8.23	8.77	7.67	8.77	8.02
wmgpRyMoWwXMZuiNR	424e349fc7938e08af14d709	OSI	XGID280524	26	Girona	29034.0	8	10	10	10	10	10	10	7	2	10	9	10	10	10	2	9	1	6	9	10	10	10	10	10	10	10	7	2	10	9	10	10	10	2	9	1	6	9	8.25	8.43	7.82	7.86	8.26
rfirqA84C937MD6dd	424e349fc7938e08af14d709	OSI	XGID280524	26	Girona	29034.0	8	7	7	7	6	7	6	6	5	2	5	9	9	6	7	6	2	5	5	7	7	7	7	7	7	7	8	8	6	8	9	9	8	8	9	5	8	8	6.23	7.39	6.09	7.65	5.93
kJvEA9twwfbjAL2Bg	424e349fc7938e08af14d709	OSI	XGID280524	26	Girona	29034.0	8	9	9	9	8	8	9	9	2	7	3	9	7	6	8	7	1	1	4	8	8	8	8	8	8	8	8	5	8	3	9	7	6	8	7	1	2	5	6.89	6.84	6.21	6.25	6.76
cQQdw6TaGMv3J8tzf	424e349fc7938e08af14d709	OSI	XGID280524	26	Girona	29034.0	5	5	5	8	7	5	5	4	5	4	7	4	5	4	7	3	6	6	6	5	6	7	8	7	4	5	4	5	4	7	4	6	4	7	3	6	6	6	5.34	5.52	5.44	5.63	5.24
zg6BBhruvh6izfb6z	424e349fc7938e08af14d709	OSI	XGID280524	26	Girona	29034.0	8	8	8	8	8	8	8	8	8	9	8	8	8	9	8	8	8	8	9	8	8	8	8	8	9	8	9	8	9	8	8	8	9	8	8	8	8	8	8.11	8.2	8.16	8.19	8.17
zFKHon9mDTkkRAZyQ	424e349fc7938e08af14d709	OSI	XGID280524	26	Girona	29034.0	8	8	9	9	8	8	7	8	8	3	7	7	8	2	3	8	7	7	7	8	8	9	8	8	8	7	8	8	8	8	9	8	4	4	8	8	7	8	7.23	7.73	6.86	7.47	7.12
oss5FZdAvT28L78Zy	2176a90a282738acf01f64ae	ICS	XGID230524	48	Girona	48330.0	8	9	10	8	9	8	8	8	7	6	7	10	8	7	8	10	8	7	8	8	8	8	7	8	8	8	8	8	6	7	7	7	8	9	8	10	8	8	8.16	7.86	8.16	7.93	7.86
gXvudgEDsaAEirqWy	2176a90a282738acf01f64ae	ICS	XGID230524	48	Girona	48330.0	8	5	6	9	9	9	8	5	5	7	9	10	6	6	5	9	4	5	5	7	6	6	6	7	8	8	5	5	8	9	10	6	6	5	7	4	5	5	6.98	6.61	6.67	6.33	6.83
55NjwiLdwQuT3nA2H	2176a90a282738acf01f64ae	ICS	XGID230524	48	Girona	48330.0	10	10	8	10	10	8	10	7	8	8	9	10	8	10	10	10	8	10	8	10	10	10	10	10	10	10	7	8	10	9	10	8	10	10	10	8	10	8	9.0	9.45	8.98	9.23	8.81
rgjJex963kTvjCzzL	2176a90a282738acf01f64ae	ICS	XGID230524	48	Girona	48330.0	10	8	10	10	10	8	8	9	8	9	10	10	10	9	8	8	8	9	9	10	8	9	10	10	8	8	9	8	9	10	10	10	9	8	8	8	9	9	9.02	8.93	9.11	9.04	8.95
GLNhN82Ajf4GBkNRb	2176a90a282738acf01f64ae	ICS	XGID230524	48	Girona	48330.0	9	9	9	9	9	9	9	9	9	9	9	8	9	9	9	9	9	9	9	9	9	9	9	9	9	9	9	9	9	9	8	9	9	9	9	9	9	9	8.95	8.95	8.93	8.93	8.95
ZeCTwWFTKfuxKJhZF	2176a90a282738acf01f64ae	ICS	XGID230524	48	Girona	48330.0	9	9	10	9	10	10	9	8	9	9	10	10	10	10	9	9	9	9	9	10	9	10	9	10	10	9	9	9	10	10	10	10	10	9	9	9	9	9	9.34	9.52	9.39	9.49	9.24
W7C8t7NkfER7BSh3G	2176a90a282738acf01f64ae	ICS	XGID230524	48	Girona	48330.0	8	8	9	7	10	5	9	8	10	10	10	9	8	10	10	10	7	7	9	8	8	9	6	8	5	1	7	8	9	8	9	7	9	9	9	7	7	9	8.41	7.14	8.7	7.7	8.31
XEeCoyCKnj3QoKq7Y	2176a90a282738acf01f64ae	ICS	XGID230524	48	Girona	48330.0	9	7	9	9	8	8	8	9	9	9	9	9	9	9	8	9	8	9	9	9	7	9	9	8	8	8	9	9	9	9	9	9	9	8	9	8	9	9	8.59	8.59	8.68	8.68	8.6
rLbAZW8ZQ2jfRTyKf	2176a90a282738acf01f64ae	ICS	XGID230524	48	Girona	48330.0	9	7	9	7	9	8	8	10	7	1	10	10	10	10	9	8	4	8	7	9	7	9	8	9	8	8	10	7	1	10	10	10	10	9	8	4	8	8	8.0	8.09	8.37	8.47	7.5
fuk24BLCmvx6gMNxu	2176a90a282738acf01f64ae	ICS	XGID230524	48	Girona	48330.0	10	10	10	10	9	9	10	10	9	10	10	10	10	10	10	10	9	10	10	10	10	10	10	9	9	10	10	9	10	10	10	10	10	10	10	9	10	10	9.77	9.77	9.79	9.79	9.74
qF5c4PhPtRfnvSb6S	2176a90a282738acf01f64ae	ICS	XGID230524	48	Girona	48330.0	8	8	7	7	7	7	7	10	8	9	8	10	1	5	5	10	5	9	5	7	7	7	7	7	7	7	10	9	9	9	10	1	7	5	10	5	9	5	7.16	7.16	6.86	7.07	7.43
vFNxdEAwT5qiZWRyo	2176a90a282738acf01f64ae	ICS	XGID230524	48	Girona	48330.0	1	8	8	7	7	7	7	7	8	8	8	8	8	9	8	8	8	7	8	4	8	8	7	7	8	7	7	8	8	8	8	7	9	7	8	8	8	8	7.02	7.34	7.63	7.65	7.33
ANGnEHTrX78Zhw8Fx	2176a90a282738acf01f64ae	ICS	XGID230524	48	Girona	48330.0	8	9	7	8	8	5	9	6	7	7	7	7	7	5	3	9	1	6	3	7	8	8	6	8	7	8	4	9	4	9	9	9	9	7	10	5	10	7	6.55	7.48	5.96	7.7	6.67
6ydYQXKXtTBJ4r3bZ	2176a90a282738acf01f64ae	ICS	XGID230524	48	Girona	48330.0	6	4	1	2	7	5	4	5	8	7	8	7	8	4	4	2	1	10	1	3	4	4	4	5	5	6	5	8	7	8	9	8	4	2	7	1	1	1	4.86	4.75	4.96	4.67	5.21
vczFj4DyiAkQjCgEM	2176a90a282738acf01f64ae	ICS	XGID230524	48	Girona	48330.0	5	4	3	5	6	2	3	1	7	3	9	8	5	4	10	2	1	5	3	8	8	8	9	9	7	5	9	9	7	9	8	9	8	9	6	6	7	6	4.36	7.64	4.74	7.84	4.17
sa5aNZLYY8fJZvng6	2176a90a282738acf01f64ae	ICS	XGID230524	48	Girona	48330.0	5	8	5	5	7	5	5	7	7	5	7	9	8	5	5	5	7	7	5	5	8	5	5	7	5	5	7	7	5	7	9	9	5	5	5	7	8	5	6.0	6.09	6.32	6.46	6.29
GskESN449KgeqZCXe	2176a90a282738acf01f64ae	ICS	XGID230524	48	Girona	48330.0	1	4	8	4	4	1	8	10	8	3	10	10	5	10	10	10	1	10	10	4	4	8	2	5	1	8	10	8	3	10	10	5	10	10	10	10	10	10	6.14	6.77	7.4	8.09	5.76
xoLHG972GqwyQBhKm	2176a90a282738acf01f64ae	ICS	XGID230524	48	Girona	48330.0	10	10	10	10	8	9	10	6	5	6	9	10	8	1	6	10	8	6	7	10	10	8	7	8	7	7	5	4	5	8	10	7	1	7	10	6	6	8	8.3	7.3	7.54	6.86	7.79
iJTMSii7YFkJMPyws	2176a90a282738acf01f64ae	ICS	XGID230524	48	Girona	48330.0	6	7	7	8	8	6	8	9	5	6	8	7	5	5	4	5	3	4	5	4	6	5	8	8	6	8	8	4	5	8	7	3	4	4	5	6	9	7	6.27	6.07	6.02	6.19	6.48
aQY246GtLsypcZy7T	2176a90a282738acf01f64ae	ICS	XGID230524	48	Girona	48330.0	6	6	7	5	5	6	4	3	4	5	4	7	7	6	5	6	4	5	6	5	5	5	6	5	5	4	3	4	4	4	6	6	5	5	6	4	5	6	5.36	4.84	5.32	4.91	5.12
d4agL7uZd6PhBE76r	2176a90a282738acf01f64ae	ICS	XGID230524	48	Girona	48330.0	10	9	9	9	8	8	9	6	4	6	7	6	9	6	6	7	7	6	5	10	9	9	9	8	8	9	6	4	6	7	6	8	6	6	7	7	6	8	7.57	7.66	7.0	7.14	7.24
Dh9fPG2brYnHEPP6R	2176a90a282738acf01f64ae	ICS	XGID230524	48	Girona	48330.0	10	8	9	9	9	9	7	8	8	8	8	8	8	8	9	8	9	8	8	10	8	9	9	9	4	9	8	8	8	8	8	8	9	9	9	8	8	8	8.45	8.18	8.35	8.28	8.33
b5AWx4DHXqYASa8LT	2176a90a282738acf01f64ae	ICS	XGID230524	48	Girona	48330.0	6	9	7	8	8	9	7	6	8	7	9	10	3	2	5	9	1	9	8	5	9	7	8	8	8	7	6	8	7	9	10	4	2	5	9	1	9	8	7.02	6.89	6.6	6.61	7.05
Tfp9tG4o8wqkCR2uB	2176a90a282738acf01f64ae	ICS	XGID230524	48	Girona	48330.0	6	7	8	8	7	8	8	6	6	7	7	6	7	7	7	5	3	5	5	7	7	8	8	7	8	8	6	6	7	7	7	5	7	7	6	5	7	6	6.68	6.98	6.35	6.68	6.69
ZRYimqEiLYcJKgjsT	2176a90a282738acf01f64ae	ICS	XGID230524	48	Girona	48330.0	5	5	6	5	5	5	5	5	5	5	5	10	5	10	5	5	5	5	7	5	5	5	5	10	6	5	5	5	7	10	10	5	7	5	5	5	5	7	5.52	6.0	5.91	6.4	5.55
fbTNiNDCYzrdsx9u7	2176a90a282738acf01f64ae	ICS	XGID230524	48	Girona	48330.0	5	7	5	8	9	6	6	6	5	5	5	8	8	5	6	5	5	5	5	7	6	5	7	8	6	6	6	5	5	5	8	8	5	6	5	5	5	5	5.95	6.0	6.05	5.96	6.1
wX9r3ETXv8ZpiYmZf	2176a90a282738acf01f64ae	ICS	XGID230524	48	Girona	48330.0	8	7	9	7	7	5	6	9	5	6	8	7	5	6	6	9	5	8	4	3	4	7	7	7	5	6	8	9	6	9	7	5	3	6	9	9	8	9	6.7	6.45	6.68	6.96	6.52
PXzgc3FJC6ufmp4jL	2176a90a282738acf01f64ae	ICS	XGID230524	48	Girona	48330.0	10	9	9	7	7	8	7	9	7	8	9	10	9	7	9	9	5	6	6	8	8	8	7	7	7	7	8	7	7	9	10	9	7	9	8	6	7	7	8.05	7.66	7.84	7.77	7.95
tFfE8cAAzriYYuig4	2176a90a282738acf01f64ae	ICS	XGID230524	48	Girona	48330.0	7	8	8	7	9	7	8	8	6	8	8	7	9	6	7	7	7	8	7	7	8	8	7	9	7	8	8	6	8	8	7	9	7	7	7	7	8	7	7.52	7.55	7.53	7.6	7.43
8qb8f6hwhe6bYWbsD	2176a90a282738acf01f64ae	ICS	XGID230524	48	Girona	48330.0	7	9	9	9	8	8	8	7	10	5	10	10	8	8	8	8	6	5	6	9	9	9	9	9	8	8	8	9	8	10	10	9	9	8	8	6	7	7	7.86	8.43	7.84	8.39	7.95
usTfwBYsqnvddHyur	2176a90a282738acf01f64ae	ICS	XGID230524	48	Girona	48330.0	8	8	7	7	8	7	6	10	10	7	10	10	9	6	8	7	4	6	8	9	9	8	8	9	9	9	10	10	9	10	10	9	6	8	6	4	5	7	7.61	8.36	7.74	7.98	7.88
bQQp5NqMX8epaFSrz	2176a90a282738acf01f64ae	ICS	XGID230524	48	Girona	48330.0	7	4	8	8	5	5	7	8	5	8	9	8	7	8	8	8	6	8	6	5	5	5	8	5	5	6	7	5	8	9	8	6	8	5	8	5	8	7	6.91	6.18	7.18	6.56	6.74
idyxP7qDmit8K9Evk	2176a90a282738acf01f64ae	ICS	XGID230524	48	Girona	48330.0	7	8	6	9	10	8	8	9	8	9	9	9	8	9	9	10	10	9	9	7	8	6	8	10	8	8	9	8	9	9	9	8	9	9	10	10	9	9	8.34	8.3	8.74	8.7	8.52
qyJNMmBnpgpaCXWMM	2176a90a282738acf01f64ae	ICS	XGID230524	48	Girona	48330.0	7	7	6	6	8	6	6	7	7	7	6	7	7	4	7	7	6	7	6	7	6	6	6	6	6	7	7	6	7	7	7	8	6	7	6	6	7	6	6.52	6.55	6.47	6.56	6.5
8SzSMxZtJ3JkK9qZC	2176a90a282738acf01f64ae	ICS	XGID230524	48	Girona	48330.0	6	7	7	8	8	8	8	7	8	8	9	8	8	6	9	9	5	7	9	6	6	9	9	9	9	9	8	9	9	10	9	9	7	9	9	8	8	9	7.57	8.45	7.63	8.61	7.5
9abFWSMHv4urexa9q	2176a90a282738acf01f64ae	ICS	XGID230524	48	Girona	48330.0	8	9	7	10	8	6	4	6	5	6	3	9	7	8	8	8	5	8	7	8	7	5	6	5	5	4	6	5	4	7	9	9	9	8	8	7	9	8	6.77	6.48	6.89	7.07	6.81
HnvmYCjfJkfTqoSDa	2176a90a282738acf01f64ae	ICS	XGID230524	48	Girona	48330.0	5	8	9	9	9	9	5	10	9	9	9	9	6	9	7	8	8	9	8	5	8	9	9	9	9	5	10	9	9	9	9	6	9	7	8	8	9	8	7.93	7.93	8.32	8.32	8.4
CuQ4tk6NYCudBdCEy	2176a90a282738acf01f64ae	ICS	XGID230524	48	Girona	48330.0	3	8	8	9	8	9	8	8	6	8	10	10	8	8	9	9	8	7	8	3	6	6	7	6	6	5	8	6	7	10	10	7	8	9	9	8	7	8	7.8	6.7	8.23	7.54	7.93
KDDPWupAA3qetQYj5	2176a90a282738acf01f64ae	ICS	XGID230524	48	Girona	48330.0	9	9	9	8	10	9	9	9	10	9	9	10	9	8	9	8	9	10	9	9	9	9	8	9	9	8	10	10	10	9	9	9	10	9	8	9	10	9	9.09	9.05	9.11	9.16	9.05
Pa9dv8mEz35tzjsJr	2176a90a282738acf01f64ae	ICS	XGID230524	48	Girona	48330.0	5	7	10	6	7	7	7	6	8	7	10	7	6	7	8	8	6	7	5	6	7	7	6	7	7	7	6	7	7	10	7	6	7	8	8	6	7	5	7.07	6.84	7.14	6.91	6.88
Ld2gbtExDvhiJBjtE	2176a90a282738acf01f64ae	ICS	XGID230524	48	Girona	48330.0	9	7	7	9	9	9	8	10	10	10	9	10	9	10	7	10	8	9	9	9	7	8	9	9	9	8	10	10	10	9	10	9	10	7	10	8	9	9	8.73	8.82	8.88	8.95	9.05
ScSJ8qT8NFQ5BTqzw	2176a90a282738acf01f64ae	ICS	XGID230524	48	Girona	48330.0	9	9	9	9	10	9	9	8	6	9	9	9	8	9	8	9	7	10	9	9	9	9	9	10	10	10	8	6	9	9	9	8	9	8	9	7	10	9	8.73	8.91	8.68	8.75	8.52
BGzXs5AeS3QNBvKRB	2176a90a282738acf01f64ae	ICS	XGID230524	48	Girona	48330.0	6	8	4	8	8	6	3	7	7	8	8	10	10	6	6	7	4	8	8	5	8	4	8	8	4	3	5	7	7	8	10	10	7	8	5	4	8	8	6.57	6.23	7.02	6.91	7.1
PNLNRuLN2QzeSAgRS	2176a90a282738acf01f64ae	ICS	XGID230524	48	Girona	48330.0	6	6	4	6	8	8	6	9	6	6	8	9	7	4	4	7	3	2	8	5	5	5	6	8	6	6	9	9	8	10	9	10	6	4	7	3	7	7	6.16	6.61	6.11	6.98	6.48
iBNChzYxPsoK3wPhT	2176a90a282738acf01f64ae	ICS	XGID230524	48	Girona	48330.0	8	8	7	8	8	9	9	8	7	6	9	10	8	6	6	7	5	5	6	9	8	8	8	8	9	8	8	8	6	10	10	10	8	8	8	7	7	7	7.57	8.23	7.26	8.23	7.62
MwZs9zWnrfA88azS7	2176a90a282738acf01f64ae	ICS	XGID230524	48	Girona	48330.0	8	10	9	10	9	8	8	10	9	7	9	10	5	7	10	9	7	8	8	8	10	9	10	9	8	8	10	9	7	9	10	5	7	10	9	7	8	8	8.45	8.45	8.44	8.44	8.52
DrwvGKA9jf5Hvhjbe	2176a90a282738acf01f64ae	ICS	XGID230524	48	Girona	48330.0	8	8	8	7	6	8	6	7	5	4	7	7	8	7	7	7	6	7	6	8	8	8	6	6	7	6	7	5	5	7	7	7	7	7	7	6	7	6	6.91	6.77	6.84	6.72	6.69
zgxxzBT6s3GoQyoAX	2176a90a282738acf01f64ae	ICS	XGID230524	48	Girona	48330.0	4	7	5	9	4	5	5	9	10	8	9	9	9	4	6	9	6	5	9	5	7	8	9	5	5	5	9	10	8	10	9	9	8	8	9	8	8	9	6.57	7.43	6.93	8.07	7.31
jEpZ944Jrru2ZL9WJ	3cb80f6d05b17d91616322a4	ICS	XGID210524	26	Barcelona Metropolitana Nord	17350.0	3	3	5	3	3	4	3	4	4	5	4	4	4	4	3	3	3	4	4	3	3	4	4	4	4	4	4	4	5	5	5	4	5	4	3	4	4	4	3.7	4.0	3.74	4.16	3.76
o3NGH7Jfe9M3N5gyr	3cb80f6d05b17d91616322a4	ICS	XGID210524	26	Barcelona Metropolitana Nord	17350.0	7	4	5	4	6	4	3	4	6	6	7	5	7	7	4	4	3	7	3	6	7	8	7	8	7	8	7	8	7	7	7	7	8	8	6	6	7	5	4.98	7.09	5.11	7.09	5.02
nWccF4t3kDXZZu7eH	3cb80f6d05b17d91616322a4	ICS	XGID210524	26	Barcelona Metropolitana Nord	17350.0	5	8	9	7	10	9	5	5	3	9	7	9	8	3	2	1	5	5	8	3	5	4	5	7	4	3	2	4	5	5	8	7	3	2	1	5	3	7	6.55	4.32	6.25	4.54	6.67
SYxL66FHMRWbY9eaS	3cb80f6d05b17d91616322a4	ICS	XGID210524	26	Barcelona Metropolitana Nord	17350.0	10	10	10	10	10	10	10	10	10	10	8	9	10	8	10	10	9	9	9	7	8	9	9	9	9	9	10	9	10	9	9	10	8	10	10	9	9	9	9.68	8.95	9.44	9.14	9.67
4xifu6KHuhL8ux9gi	3cb80f6d05b17d91616322a4	ICS	XGID210524	26	Barcelona Metropolitana Nord	17350.0	6	10	8	8	8	5	5	4	5	5	5	10	5	4	1	2	6	2	2	6	8	8	8	8	5	5	4	5	5	10	10	5	4	1	9	9	10	9	5.55	6.66	5.11	6.93	5.95
7ibwZ2oDQi9dcgRKB	3cb80f6d05b17d91616322a4	ICS	XGID210524	26	Barcelona Metropolitana Nord	17350.0	10	10	8	8	8	10	10	8	6	8	10	10	6	5	9	9	9	9	9	10	10	8	8	9	10	10	8	6	8	9	10	6	7	9	9	9	9	9	8.77	8.82	8.39	8.53	8.43
ZcvQ5ibNaQmDgMHxk	3cb80f6d05b17d91616322a4	ICS	XGID210524	26	Barcelona Metropolitana Nord	17350.0	6	6	8	7	7	6	8	5	1	6	4	6	1	5	4	4	4	4	5	6	5	8	6	8	1	6	6	9	6	6	9	4	3	5	4	5	7	6	5.48	5.8	4.95	5.91	5.14
iYeBWoieQR8irpknL	3cb80f6d05b17d91616322a4	ICS	XGID210524	26	Barcelona Metropolitana Nord	17350.0	7	9	10	7	10	10	9	8	6	9	6	10	5	4	5	8	1	7	7	7	9	10	7	10	6	6	4	6	3	10	10	8	7	8	8	1	7	7	7.64	7.07	6.96	7.25	7.48
pJsPfy222jkJ7ZuXm	3cb80f6d05b17d91616322a4	ICS	XGID210524	26	Barcelona Metropolitana Nord	17350.0	5	5	6	7	6	5	6	6	4	6	6	8	6	5	6	6	5	4	5	5	4	6	7	6	5	6	6	5	6	6	8	6	5	6	6	5	5	6	5.61	5.7	5.68	5.84	5.6
EZhoCDsXA8zjnxbgE	3cb80f6d05b17d91616322a4	ICS	XGID210524	26	Barcelona Metropolitana Nord	17350.0	5	8	7	8	6	8	6	6	5	6	7	5	8	4	6	4	5	5	6	5	8	7	8	6	8	6	6	5	6	7	5	8	6	7	6	5	6	7	6.23	6.45	5.98	6.4	6.38
QtjzGbAtbfpBQny5e	3cb80f6d05b17d91616322a4	ICS	XGID210524	26	Barcelona Metropolitana Nord	17350.0	10	10	9	10	10	10	10	10	10	10	10	10	10	10	10	10	9	10	10	10	10	10	10	10	10	10	10	10	10	10	10	10	10	10	10	9	10	10	9.86	9.95	9.86	9.93	9.93
tAyytac7XniEFFZw8	3cb80f6d05b17d91616322a4	ICS	XGID210524	26	Barcelona Metropolitana Nord	17350.0	8	9	8	9	8	8	8	8	9	9	9	9	9	9	10	9	8	9	10	9	9	9	9	9	9	9	9	9	9	9	9	9	10	10	9	9	9	10	8.59	9.11	8.77	9.21	8.64
Y4Hcf6LjupahPzPsR	3cb80f6d05b17d91616322a4	ICS	XGID210524	26	Barcelona Metropolitana Nord	17350.0	9	9	8	6	8	8	6	9	6	8	6	6	8	3	2	10	1	2	1	8	9	7	7	8	8	6	8	9	6	9	9	9	9	5	10	5	6	8	6.39	7.52	5.51	7.63	6.69
55WEQR8o4ro5WG5Nu	3cb80f6d05b17d91616322a4	ICS	XGID210524	26	Barcelona Metropolitana Nord	17350.0	5	9	9	7	9	10	10	10	10	8	9	10	10	6	6	5	7	8	8	8	9	9	8	9	10	10	10	10	8	9	10	10	6	6	6	7	8	8	8.39	8.73	8.32	8.44	8.67
xXYGGF7b87MXJoMTK	3cb80f6d05b17d91616322a4	ICS	XGID210524	26	Barcelona Metropolitana Nord	17350.0	9	9	9	7	8	6	8	5	7	7	9	5	10	6	9	6	5	6	6	9	8	9	9	8	8	8	8	7	8	9	7	10	8	9	7	5	7	7	7.41	8.07	7.11	7.91	7.07
gfnFNhXtxmcZYnP9v	3cb80f6d05b17d91616322a4	ICS	XGID210524	26	Barcelona Metropolitana Nord	17350.0	5	5	5	5	5	5	5	5	5	5	5	5	5	5	5	5	5	5	5	5	5	5	5	5	5	5	5	5	5	5	5	5	5	5	5	5	5	5	5.0	5.0	5.0	5.0	5.0
oNuTk7WPCxCAxwbyW	3cb80f6d05b17d91616322a4	ICS	XGID210524	26	Barcelona Metropolitana Nord	17350.0	7	7	7	6	6	8	6	8	8	6	6	7	2	3	5	7	8	8	7	7	6	8	6	7	8	7	8	9	7	6	7	2	5	5	8	8	8	7	6.59	6.93	6.28	6.67	6.62
rsyi8GhJMmQD3QbQq	3cb80f6d05b17d91616322a4	ICS	XGID210524	26	Barcelona Metropolitana Nord	17350.0	9	9	9	9	9	9	7	8	6	9	9	9	9	8	6	9	2	7	7	9	8	8	8	8	8	6	6	6	8	9	8	8	7	6	9	3	6	6	7.98	7.27	7.7	7.0	8.05
mBjFobBZSGsGonLvp	3cb80f6d05b17d91616322a4	ICS	XGID210524	26	Barcelona Metropolitana Nord	17350.0	5	5	5	5	5	5	5	5	5	5	5	5	5	5	5	5	5	5	5	5	5	5	5	5	5	5	5	5	5	5	5	5	5	5	5	5	5	5	5.0	5.0	5.0	5.0	5.0
hgkc2LhpTRmzrZQfH	3cb80f6d05b17d91616322a4	ICS	XGID210524	26	Barcelona Metropolitana Nord	17350.0	5	6	7	7	8	6	7	8	8	8	9	8	10	9	8	8	8	9	9	5	6	7	7	8	7	7	8	8	8	9	8	10	9	8	8	8	9	9	7.48	7.57	8.12	8.16	7.55
L5deE42badhaKk38d	3cb80f6d05b17d91616322a4	ICS	XGID210524	26	Barcelona Metropolitana Nord	17350.0	5	8	6	5	8	5	5	3	9	4	10	10	10	8	9	5	5	7	5	5	8	7	7	8	7	4	5	8	5	10	10	10	9	9	10	5	8	7	6.43	7.07	7.0	7.75	6.38
aZWdbjYkKxkDkF77Q	3cb80f6d05b17d91616322a4	ICS	XGID210524	26	Barcelona Metropolitana Nord	17350.0	10	9	9	7	6	8	7	9	6	6	9	7	9	6	4	8	2	2	1	7	7	7	7	6	7	5	9	8	5	8	6	10	6	8	9	6	2	1	6.91	6.48	6.19	6.44	7.1
m4DLvLKErrT5n86EY	3cb80f6d05b17d91616322a4	ICS	XGID210524	26	Barcelona Metropolitana Nord	17350.0	4	4	5	3	3	2	7	4	1	2	10	4	9	10	9	9	2	9	2	2	4	4	3	9	3	6	5	1	2	8	4	8	7	9	8	2	2	2	4.89	4.39	5.65	5.09	4.17
JfWevYt7gtbGTp5GB	3cb80f6d05b17d91616322a4	ICS	XGID210524	26	Barcelona Metropolitana Nord	17350.0	8	8	8	8	7	7	8	4	5	5	6	8	8	5	5	4	4	4	6	5	4	8	7	7	7	8	6	7	5	8	8	8	7	5	6	6	6	6	6.57	6.61	6.05	6.74	6.36
J44Jytwwmq8t4NyE6	3cb80f6d05b17d91616322a4	ICS	XGID210524	26	Barcelona Metropolitana Nord	17350.0	10	10	10	10	10	10	10	10	1	10	1	10	10	1	1	10	1	1	10	10	10	10	10	10	10	10	10	10	10	10	10	10	8	8	10	9	10	10	7.75	9.82	6.53	9.65	7.64
BhpGMEpEMsD5KfbTy	3cb80f6d05b17d91616322a4	ICS	XGID210524	26	Barcelona Metropolitana Nord	17350.0	9	10	10	10	10	10	10	10	1	2	7	8	10	7	8	9	8	4	4	8	10	10	10	10	10	10	10	1	2	8	8	10	7	8	9	8	4	4	8.09	8.05	7.81	7.86	7.57
AzM27kRYxKxFLSwdM	b5946d5254430aad1d47f1f5	ICS	XGID140524	82	Girona	36735.0	8	8	9	9	9	9	9	10	8	9	9	9	9	6	8	9	9	8	9	8	8	9	9	9	9	9	10	9	9	9	9	9	6	8	9	9	8	9	8.7	8.75	8.65	8.68	8.69
ZPd3nmG8pEoPF6Ebe	b5946d5254430aad1d47f1f5	ICS	XGID140524	82	Girona	36735.0	5	7	6	6	6	5	5	6	6	6	6	7	7	7	7	5	6	6	6	6	6	6	6	6	5	5	6	6	5	6	7	7	7	7	5	6	6	6	5.91	5.91	6.18	6.16	6.05
E7khYw8Q32K4D5Gua	b5946d5254430aad1d47f1f5	ICS	XGID140524	82	Girona	36735.0	3	5	6	5	4	5	5	6	8	4	8	7	6	6	5	4	1	2	2	5	4	5	4	4	4	5	5	5	4	8	5	5	5	5	4	1	2	2	4.82	4.39	4.88	4.3	5.19
XrpuQbjeTrwyHD2wx	b5946d5254430aad1d47f1f5	ICS	XGID140524	82	Girona	36735.0	8	9	7	9	9	8	7	6	6	7	8	8	6	7	6	7	7	7	8	8	8	7	9	9	7	7	7	7	7	9	8	5	7	6	7	6	8	8	7.41	7.36	7.26	7.32	7.45
Nn85Ru5wZGbrrn3Ct	b5946d5254430aad1d47f1f5	ICS	XGID140524	82	Girona	36735.0	8	9	7	8	10	8	9	9	9	9	7	10	5	6	3	8	6	7	8	8	9	7	8	10	8	9	10	9	9	9	10	5	6	6	8	6	8	8	7.77	8.09	7.4	7.89	8.14
ek5oGtJhcxAatqaFj	b5946d5254430aad1d47f1f5	ICS	XGID140524	82	Girona	36735.0	5	8	7	6	8	8	6	8	7	8	10	8	8	8	9	9	9	7	7	5	8	6	5	8	7	6	8	7	7	10	9	8	8	9	9	9	7	6	7.43	7.16	7.88	7.72	7.55
Xbc5StX57tqAxk8a3	b5946d5254430aad1d47f1f5	ICS	XGID140524	82	Girona	36735.0	9	9	7	8	9	9	8	4	1	7	3	5	1	9	6	4	1	1	1	5	5	4	4	5	5	4	5	8	5	8	4	7	6	8	7	5	5	3	5.84	5.2	4.79	5.46	5.76
XED8rgvhafci8GHRN	b5946d5254430aad1d47f1f5	ICS	XGID140524	82	Girona	36735.0	7	9	7	9	8	7	7	6	7	7	5	9	1	2	5	6	7	7	6	7	9	8	9	8	6	7	9	7	8	10	9	1	2	5	7	7	7	6	6.64	7.07	6.09	6.74	6.76
ep9iDgsZP3TpT62HW	b5946d5254430aad1d47f1f5	ICS	XGID140524	82	Girona	36735.0	10	10	10	10	10	10	5	10	6	8	8	10	8	9	4	4	4	7	3	5	10	10	10	10	10	5	10	8	9	9	10	9	10	8	8	8	9	7	7.93	8.45	7.54	8.88	8.43
KisDhSpuFeJz7Dq4w	b5946d5254430aad1d47f1f5	ICS	XGID140524	82	Girona	36735.0	10	10	10	10	10	10	10	10	1	10	8	8	9	3	9	9	1	7	9	7	8	10	10	7	10	10	10	1	10	1	7	8	3	8	9	1	7	9	8.55	7.59	7.82	6.82	8.05
SvrBrT2RuCJrzYX6N	b5946d5254430aad1d47f1f5	ICS	XGID140524	82	Girona	36735.0	7	8	8	7	8	7	8	7	6	6	4	4	3	3	3	3	4	6	5	7	8	7	7	8	6	8	7	9	9	9	8	9	8	9	9	9	9	9	6.09	7.93	5.32	8.25	6.12
GcPzAQqGqRuu5v6y7	b5946d5254430aad1d47f1f5	ICS	XGID140524	82	Girona	36735.0	10	9	10	9	10	9	9	9	7	9	7	10	6	8	7	10	7	8	8	8	8	8	9	9	8	9	8	8	9	8	9	6	8	8	10	7	8	8	8.68	8.18	8.35	8.09	8.52
yFLF7zvMCk7DFgN4x	b5946d5254430aad1d47f1f5	ICS	XGID140524	82	Girona	36735.0	7	9	8	8	8	9	8	8	7	9	8	10	7	7	8	8	4	7	7	10	8	9	8	8	8	9	9	8	8	7	10	9	8	9	8	8	8	7	7.8	8.5	7.6	8.35	7.9
h8nxByiJPCZmgRK8R	b5946d5254430aad1d47f1f5	ICS	XGID140524	82	Girona	36735.0	5	9	9	7	8	8	8	7	8	4	8	8	10	3	10	1	2	2	2	5	9	9	7	8	8	8	7	8	4	8	9	10	3	10	1	2	2	2	6.68	6.73	6.28	6.35	6.69
sxcKEZmkxiKWkey22	b5946d5254430aad1d47f1f5	ICS	XGID140524	82	Girona	36735.0	6	8	9	8	6	7	9	8	7	6	6	5	7	5	6	5	6	7	8	5	7	7	8	6	6	7	8	9	6	9	5	9	8	6	7	8	8	7	7.05	6.98	6.74	7.3	7.0
3GPMYKKCbptq5zkxn	b5946d5254430aad1d47f1f5	ICS	XGID140524	82	Girona	36735.0	5	4	5	6	6	1	2	9	1	5	5	10	8	1	9	10	1	5	6	7	6	5	9	7	2	3	6	9	8	9	10	10	2	10	10	1	7	9	4.84	6.41	5.51	6.86	4.52
5YN4ZdL4BFEcqKPDb	b5946d5254430aad1d47f1f5	ICS	XGID140524	82	Girona	36735.0	9	10	10	10	10	10	9	10	2	9	3	10	8	2	2	1	3	2	3	9	10	10	10	10	10	9	10	4	9	3	10	8	2	4	3	3	4	3	7.25	7.57	6.04	6.46	7.55
pEwLeKrY3Su3YwZkD	b5946d5254430aad1d47f1f5	ICS	XGID140524	82	Girona	36735.0	5	7	3	4	4	8	2	6	3	4	4	10	10	3	10	10	1	7	10	5	8	2	2	4	8	2	5	2	2	5	8	10	1	10	8	1	5	10	5.57	5.02	6.0	5.32	5.29
hK72ZwrTfCAEvcYnR	b5946d5254430aad1d47f1f5	ICS	XGID140524	82	Girona	36735.0	5	8	9	8	8	8	6	9	1	2	8	3	3	5	4	4	5	4	4	5	5	8	7	7	6	5	6	1	7	7	4	4	4	4	4	10	4	4	5.8	5.55	5.56	5.46	5.69
9sbkzq7e4XWvsxpv6	b5946d5254430aad1d47f1f5	ICS	XGID140524	82	Girona	36735.0	4	2	4	6	7	4	2	4	7	5	6	10	9	2	8	9	1	7	7	6	6	6	7	7	6	7	5	5	6	7	10	10	3	8	9	1	7	7	5.11	6.45	5.74	6.49	4.88
xgBkPpikrdCWiwRcX	b5946d5254430aad1d47f1f5	ICS	XGID140524	82	Girona	36735.0	8	10	9	9	7	7	8	9	6	9	10	10	4	9	5	6	7	8	5	6	7	6	8	7	6	8	8	6	7	10	10	5	8	7	6	6	7	5	7.75	6.91	7.56	7.09	8.12
dabG9yQPEq7W68h8g	b5946d5254430aad1d47f1f5	ICS	XGID140524	82	Girona	36735.0	9	9	8	9	8	8	9	6	6	8	7	8	5	5	6	6	4	5	4	9	7	6	7	7	7	7	7	6	7	7	8	5	5	5	6	4	5	4	7.2	6.48	6.42	5.98	7.21
TKY4sEvhjdZzvoppE	b5946d5254430aad1d47f1f5	ICS	XGID140524	82	Girona	36735.0	8	8	8	8	8	8	8	8	6	8	6	8	6	8	8	7	7	7	4	10	8	8	8	8	8	8	8	8	8	6	8	9	8	8	9	9	9	8	7.43	8.25	7.19	8.14	7.45
yZek4BkivR6EjTF3x	b5946d5254430aad1d47f1f5	ICS	XGID140524	82	Girona	36735.0	9	10	10	10	10	8	9	9	1	5	4	9	9	1	2	8	8	1	10	9	10	8	8	9	8	8	9	6	6	8	9	9	8	3	8	8	2	10	7.48	7.77	6.81	7.6	7.17
a3zSeseeF2hTzj3y5	b5946d5254430aad1d47f1f5	ICS	XGID140524	82	Girona	36735.0	8	8	10	8	9	6	8	9	2	5	7	8	3	3	3	2	2	2	4	7	6	6	6	8	6	6	10	8	5	10	9	5	7	3	2	10	9	8	6.2	6.89	5.49	7.26	6.07
4HiNShp3ktYTRoQdh	b5946d5254430aad1d47f1f5	ICS	XGID140524	82	Girona	36735.0	9	8	9	9	9	9	9	7	5	8	8	8	7	8	8	8	8	7	5	9	9	9	9	9	9	9	8	7	8	8	8	8	8	8	8	8	7	7	8.05	8.36	7.74	8.11	7.81
qXSzRhB7keaJwsMnQ	b5946d5254430aad1d47f1f5	ICS	XGID140524	82	Girona	36735.0	8	9	9	8	8	8	8	9	3	7	8	8	4	6	4	6	4	7	7	8	9	8	8	8	8	9	9	3	7	8	9	4	6	4	6	8	7	8	7.18	7.45	6.77	7.16	7.12
mjHYrWfGwQRjGY32B	b5946d5254430aad1d47f1f5	ICS	XGID140524	82	Girona	36735.0	5	7	7	7	6	7	7	7	7	7	6	7	7	7	7	6	7	7	6	6	7	7	6	7	7	7	7	7	7	7	7	7	7	7	7	6	7	7	6.66	6.82	6.72	6.88	6.81
XTGmNPne28LZ8QfpM	b5946d5254430aad1d47f1f5	ICS	XGID140524	82	Girona	36735.0	6	7	7	7	7	7	8	8	8	7	8	7	7	5	6	7	6	6	5	5	6	6	6	6	6	7	7	6	5	4	6	5	5	6	7	6	5	5	6.86	5.77	6.7	5.68	7.02
PLHTHpEH3eZB7Txiy	b5946d5254430aad1d47f1f5	ICS	XGID140524	82	Girona	36735.0	8	7	8	7	7	8	8	7	8	6	8	10	8	7	7	6	6	7	6	9	9	9	9	8	8	8	7	10	8	10	10	8	7	9	8	8	8	8	7.48	8.52	7.35	8.42	7.38
GZQ3XEtu4aQ33orNz	b5946d5254430aad1d47f1f5	ICS	XGID140524	82	Girona	36735.0	5	7	6	7	7	6	7	6	4	5	7	8	6	6	6	6	6	3	5	7	7	7	7	7	6	7	6	4	7	7	7	6	7	7	7	7	5	5	5.95	6.5	5.98	6.44	5.98
3NQCMF9h3i8K5wBrW	b5946d5254430aad1d47f1f5	ICS	XGID140524	82	Girona	36735.0	8	8	8	8	8	8	8	8	5	8	8	8	5	8	5	7	5	5	5	9	8	8	8	8	8	8	8	5	8	8	8	5	8	5	7	5	5	5	7.16	7.25	6.81	6.82	7.29
Hgf9ZJxZiWqbSFhYj	b5946d5254430aad1d47f1f5	ICS	XGID140524	82	Girona	36735.0	5	8	9	8	8	7	7	5	3	7	7	8	7	8	2	2	8	9	3	5	8	9	8	8	7	7	5	3	7	7	8	7	8	2	2	8	9	3	6.55	6.55	6.49	6.49	6.69
BZwKeHXmwXAjLBj47	b5946d5254430aad1d47f1f5	ICS	XGID140524	82	Girona	36735.0	9	9	9	8	6	8	8	7	5	8	9	9	4	5	6	7	4	7	6	4	4	7	6	6	6	6	6	7	7	9	9	8	7	6	7	8	7	6	7.36	6.45	6.77	6.93	7.24
9EownJAHmQbQnGHCY	b5946d5254430aad1d47f1f5	ICS	XGID140524	82	Girona	36735.0	8	8	8	7	6	8	7	8	6	5	7	9	8	7	7	7	8	7	8	8	8	8	8	8	8	7	8	7	7	7	9	8	8	7	8	8	7	8	7.41	7.73	7.42	7.77	7.26
oddjFm79ygsutARJn	b5946d5254430aad1d47f1f5	ICS	XGID140524	82	Girona	36735.0	10	10	10	10	10	10	8	5	5	8	5	10	4	10	5	5	5	1	5	7	5	5	5	7	8	7	5	5	5	5	10	1	5	5	5	5	10	5	7.57	6.0	6.74	5.77	7.67
3BnnSQRYLYmWckw7d	b5946d5254430aad1d47f1f5	ICS	XGID140524	82	Girona	36735.0	9	9	9	8	8	6	9	7	7	6	7	6	8	8	8	8	6	4	4	9	7	7	6	8	6	8	7	6	6	7	6	5	7	8	8	6	4	4	7.36	6.7	7.02	6.42	7.21
nYM9GHhcqfza3qCJq	b5946d5254430aad1d47f1f5	ICS	XGID140524	82	Girona	36735.0	1	5	6	7	8	7	8	8	1	2	9	2	1	1	1	1	1	1	1	5	5	6	7	8	2	3	3	1	1	3	1	1	1	1	1	1	1	1	4.18	3.05	3.72	2.58	4.33
uNd5sidSh7uDR2o5o	b5946d5254430aad1d47f1f5	ICS	XGID140524	82	Girona	36735.0	8	8	8	8	8	8	7	8	7	7	9	7	7	7	7	7	7	7	7	7	8	8	7	8	7	7	7	7	7	7	7	6	6	7	7	7	7	6	7.55	7.07	7.46	6.95	7.57
ksEKjoLPZCC8oJaxG	b5946d5254430aad1d47f1f5	ICS	XGID140524	82	Girona	36735.0	9	9	8	6	8	6	7	8	2	6	3	8	2	6	2	4	6	1	2	8	8	8	6	8	7	7	7	2	6	3	8	2	6	2	4	6	1	2	5.82	5.73	5.09	5.02	5.93
38w9H76NfR6EHX3zP	b5946d5254430aad1d47f1f5	ICS	XGID140524	82	Girona	36735.0	6	7	6	8	6	5	6	4	4	6	7	9	7	4	5	5	5	7	8	5	8	5	8	6	5	6	7	7	5	9	9	5	4	5	4	6	5	8	6.07	6.09	6.09	6.21	5.98
LX6kmu6MCQHEhu6a2	b5946d5254430aad1d47f1f5	ICS	XGID140524	82	Girona	36735.0	6	8	5	6	9	8	7	6	8	5	9	9	7	9	5	7	6	6	6	5	8	5	6	9	8	7	6	8	5	9	9	7	9	5	7	6	6	6	6.82	6.73	7.0	6.98	7.05
nAFo5QRrrEvBbhvPn	b5946d5254430aad1d47f1f5	ICS	XGID140524	82	Girona	36735.0	5	9	8	7	9	8	9	4	9	7	10	10	9	9	7	7	2	5	9	7	9	8	8	9	8	9	8	10	8	10	10	9	9	8	7	10	10	9	7.5	8.64	7.53	8.91	7.5
L4BCZTT2ES5K4WnbA	b5946d5254430aad1d47f1f5	ICS	XGID140524	82	Girona	36735.0	6	6	9	8	9	8	8	8	4	5	9	8	6	8	5	5	3	4	5	6	6	9	8	9	8	8	8	4	5	9	8	6	8	5	5	3	4	5	6.75	6.75	6.65	6.65	6.64
hmS4GQZL5eghDZJYC	b5946d5254430aad1d47f1f5	ICS	XGID140524	82	Girona	36735.0	3	8	4	9	6	7	5	9	6	7	8	7	6	5	6	5	6	1	1	4	6	5	9	8	7	7	8	8	7	8	9	8	8	6	8	6	9	8	5.59	7.0	5.58	7.49	6.57
hMWbSr7zicMjApnmv	b5946d5254430aad1d47f1f5	ICS	XGID140524	82	Girona	36735.0	7	7	8	7	7	6	7	7	5	6	8	7	7	6	7	6	2	4	3	7	7	8	5	5	7	5	4	8	8	8	8	9	8	8	9	5	8	8	6.32	6.98	6.07	7.12	6.24
2hZteQ34u7XPGmnw3	b5946d5254430aad1d47f1f5	ICS	XGID140524	82	Girona	36735.0	4	5	5	8	10	7	7	4	5	7	8	8	10	10	9	7	5	8	8	4	4	9	8	9	7	8	5	7	7	9	8	10	10	9	5	5	8	8	6.8	7.3	7.44	7.81	6.64
R5F3Q9vwHy27ocaLa	b5946d5254430aad1d47f1f5	ICS	XGID140524	82	Girona	36735.0	8	9	9	9	9	8	9	8	8	9	9	9	9	9	8	8	9	8	8	8	9	9	9	9	8	9	8	8	9	9	9	9	9	8	8	9	8	8	8.57	8.57	8.6	8.6	8.62
trJ7SQkTCn9K3e7wo	b5946d5254430aad1d47f1f5	ICS	XGID140524	82	Girona	36735.0	8	7	8	7	8	7	8	7	5	6	8	9	7	7	7	7	7	7	7	6	7	7	7	7	8	8	7	7	6	8	8	8	7	7	7	7	7	7	7.32	7.18	7.32	7.25	7.0
hb8jZNAttpx62A9pB	b5946d5254430aad1d47f1f5	ICS	XGID140524	82	Girona	36735.0	3	4	3	3	3	4	2	1	9	2	3	8	8	7	2	5	1	7	2	9	10	9	9	8	10	8	8	2	8	8	10	2	10	9	10	10	10	9	3.77	8.41	4.12	8.37	4.07
cdutvkyXsuRQY3JAo	b5946d5254430aad1d47f1f5	ICS	XGID140524	82	Girona	36735.0	7	6	5	4	8	2	8	1	8	1	10	10	8	4	2	7	2	1	2	10	7	8	8	8	7	8	10	7	8	10	10	6	10	10	8	9	9	3	5.11	8.18	4.98	8.3	4.81
YbB6kdGwr4PyYRknM	b5946d5254430aad1d47f1f5	ICS	XGID140524	82	Girona	36735.0	4	7	5	5	7	8	5	7	7	5	8	7	9	8	9	8	7	8	5	4	7	5	5	7	8	5	7	7	5	8	7	9	8	9	8	7	8	5	6.5	6.5	7.05	7.05	6.6
AmRtwsHvt47BEjuTN	b5946d5254430aad1d47f1f5	ICS	XGID140524	82	Girona	36735.0	7	7	5	8	8	8	6	6	5	7	8	9	7	9	7	5	1	7	5	7	6	5	7	8	8	6	6	5	7	8	9	4	9	7	5	1	8	5	6.55	6.36	6.54	6.35	6.74
C5R9ByLyeEPFQgo7B	b5946d5254430aad1d47f1f5	ICS	XGID140524	82	Girona	36735.0	7	9	9	8	9	10	9	8	8	9	10	10	10	9	9	8	9	9	8	8	9	10	9	10	10	9	8	8	9	10	10	10	9	9	8	9	9	8	8.84	9.11	8.96	9.16	8.83
zFygseirrsyRBRQJ5	b5946d5254430aad1d47f1f5	ICS	XGID140524	82	Girona	36735.0	8	9	9	9	9	8	8	8	7	6	8	8	6	7	7	8	8	6	6	8	9	9	9	9	8	8	8	7	6	8	8	7	7	7	8	8	6	6	7.75	7.8	7.56	7.63	7.71
rYE92u3RsyaTWNibe	b5946d5254430aad1d47f1f5	ICS	XGID140524	82	Girona	36735.0	7	9	7	9	10	8	10	8	6	8	10	5	5	9	8	8	1	5	4	5	9	5	8	10	6	9	6	4	6	9	5	5	3	2	7	9	5	4	7.3	6.23	6.91	5.96	7.43
92LNAdXC7JNNWJy2i	b5946d5254430aad1d47f1f5	ICS	XGID140524	82	Girona	36735.0	5	5	6	5	5	5	5	5	5	5	5	5	5	5	5	5	5	5	5	5	5	5	5	5	5	5	5	5	5	5	5	5	5	5	6	5	5	5	5.09	5.02	5.07	5.04	5.02
iLpRioiJaN9jpH6eK	b5946d5254430aad1d47f1f5	ICS	XGID140524	82	Girona	36735.0	5	6	7	7	7	6	6	6	8	6	8	7	6	7	7	7	5	8	7	7	8	7	7	8	8	7	8	8	8	8	8	8	8	7	9	5	8	7	6.5	7.48	6.75	7.53	6.5
8c7CmmA4Quv2nHF3C	b5946d5254430aad1d47f1f5	ICS	XGID140524	82	Girona	36735.0	7	7	8	7	7	8	6	7	5	7	6	6	5	4	5	7	4	6	8	6	7	8	7	8	7	6	9	8	8	8	8	8	7	8	9	6	9	8	6.52	7.45	6.16	7.77	6.4
Ym5ZZMxcP94u2kytS	b5946d5254430aad1d47f1f5	ICS	XGID140524	82	Girona	36735.0	5	5	8	6	6	5	5	3	5	5	3	6	6	3	4	4	4	3	4	7	7	9	8	8	7	7	8	8	7	8	8	8	8	8	7	7	8	7	4.98	7.61	4.65	7.77	4.79
SnGaE3tt7fEjfrFLq	b5946d5254430aad1d47f1f5	ICS	XGID140524	82	Girona	36735.0	8	8	8	8	8	8	8	8	8	8	9	9	8	8	9	9	9	9	9	8	8	8	8	8	8	8	8	8	8	9	9	8	8	9	9	9	9	9	8.3	8.3	8.46	8.46	8.19
AzDzn3QAwdT4EMbny	b5946d5254430aad1d47f1f5	ICS	XGID140524	82	Girona	36735.0	8	9	8	7	9	9	8	7	8	8	9	8	9	7	7	5	7	7	5	9	9	9	8	10	10	8	8	8	9	10	8	9	8	8	5	7	8	7	7.82	8.52	7.56	8.3	7.93
zfLf2C3NY2wMK3uSX	b5946d5254430aad1d47f1f5	ICS	XGID140524	82	Girona	36735.0	8	7	9	7	7	6	6	9	5	7	9	9	6	7	4	8	6	5	7	8	7	9	7	7	7	6	9	7	7	9	9	7	8	4	8	6	5	7	6.98	7.23	6.98	7.23	7.0
Dmz2YAXejeCbzKXiv	b5946d5254430aad1d47f1f5	ICS	XGID140524	82	Girona	36735.0	5	7	10	3	9	2	5	4	1	2	5	7	1	3	4	3	2	4	5	5	7	9	3	9	8	5	6	8	2	5	7	3	3	4	4	3	4	5	4.59	5.61	4.53	5.3	3.81
HqMCiQqPrwj6LAZ83	b5946d5254430aad1d47f1f5	ICS	XGID140524	82	Girona	36735.0	4	6	5	5	7	3	6	3	3	3	6	7	7	4	4	4	6	6	4	4	6	6	6	8	6	7	5	5	5	6	7	7	4	4	5	6	6	4	4.86	5.7	5.11	5.7	4.62
PfP3fbt8L3oxpgEBK	b5946d5254430aad1d47f1f5	ICS	XGID140524	82	Girona	36735.0	6	7	7	7	6	7	5	8	6	1	5	10	7	6	6	6	4	6	7	5	6	7	7	5	7	4	6	8	2	8	10	10	5	8	8	7	8	8	6.18	6.61	6.39	7.18	6.1
DzBdu9Ltvswq9ALSP	b5946d5254430aad1d47f1f5	ICS	XGID140524	82	Girona	36735.0	7	9	10	10	9	10	9	9	7	7	10	10	10	10	10	9	9	10	9	7	9	10	10	9	10	9	9	7	7	10	10	10	10	10	9	9	10	9	9.11	9.11	9.42	9.42	8.95
z6ZXGCCEHivazfNYp	b5946d5254430aad1d47f1f5	ICS	XGID140524	82	Girona	36735.0	7	7	7	7	8	7	7	7	6	6	7	7	6	5	7	6	6	6	6	8	8	7	8	6	7	7	7	7	7	6	6	6	5	7	6	6	6	7	6.7	6.84	6.56	6.47	6.6
hGEzdufyAva8fM3sQ	b5946d5254430aad1d47f1f5	ICS	XGID140524	82	Girona	36735.0	6	8	7	8	8	6	6	9	9	8	10	10	8	5	8	8	5	8	8	8	8	7	8	8	6	6	9	9	8	10	10	8	5	8	8	5	8	8	7.43	7.61	7.72	7.75	7.69
SoTwa7kvCv9NijiGZ	b5946d5254430aad1d47f1f5	ICS	XGID140524	82	Girona	36735.0	8	6	8	6	6	7	6	2	2	2	6	7	4	9	7	8	6	8	5	6	8	7	8	8	8	8	8	8	8	8	7	5	2	8	8	8	6	5	6.07	7.18	6.07	6.84	5.21
EPwcPShsdEZe2bwnm	b5946d5254430aad1d47f1f5	ICS	XGID140524	82	Girona	36735.0	8	8	8	8	8	8	7	8	8	8	9	8	7	7	7	8	7	7	6	10	8	7	7	8	8	7	7	8	7	8	7	7	6	6	7	7	7	6	7.66	7.43	7.54	7.07	7.79
DBCBBQAQrnPeXtDvh	b5946d5254430aad1d47f1f5	ICS	XGID140524	82	Girona	36735.0	8	8	6	6	8	8	8	4	2	7	8	5	5	8	6	7	5	5	5	10	8	9	9	9	9	9	9	10	9	10	9	10	10	9	10	9	9	9	6.43	9.23	6.05	9.28	6.14
8sgyovBQxXcPYwNFG	b5946d5254430aad1d47f1f5	ICS	XGID140524	82	Girona	36735.0	7	5	5	7	8	5	4	8	5	4	9	9	3	4	3	7	2	4	5	5	5	5	7	8	5	4	6	7	5	8	9	6	5	3	7	5	7	7	5.43	5.77	5.47	6.16	5.57
GqdFa7qc5Y7khW82X	b5946d5254430aad1d47f1f5	ICS	XGID140524	82	Girona	36735.0	8	8	6	8	8	5	8	9	4	8	3	9	9	7	9	7	2	6	2	8	8	6	8	8	7	8	7	8	8	7	8	9	7	9	7	8	8	2	6.64	7.41	6.46	7.3	6.71
xK8tnwdirLp2PAFrf	b5946d5254430aad1d47f1f5	ICS	XGID140524	82	Girona	36735.0	9	8	10	8	7	7	9	9	6	6	9	9	4	6	6	6	4	7	6	10	9	9	9	9	8	9	9	10	9	10	10	10	10	9	9	10	10	9	7.5	9.3	7.07	9.44	7.29
3EBLJ9apmz6DppzhT	b5946d5254430aad1d47f1f5	ICS	XGID140524	82	Girona	36735.0	10	10	10	10	10	10	10	10	10	10	10	10	10	10	10	10	8	9	7	5	10	10	10	10	10	10	10	10	10	8	10	10	10	10	7	5	8	4	9.73	8.8	9.58	8.75	9.81
mkKoNgJGhxdcnB6So	b5946d5254430aad1d47f1f5	ICS	XGID140524	82	Girona	36735.0	7	8	7	8	10	9	8	8	6	8	7	9	9	8	9	8	5	6	7	7	7	7	8	9	9	8	8	8	7	9	9	9	8	9	8	8	8	10	7.73	8.14	7.74	8.4	7.71
MdixZ5wspwToqdny9	b5946d5254430aad1d47f1f5	ICS	XGID140524	82	Girona	36735.0	9	1	1	9	9	5	4	4	10	4	2	2	2	2	2	2	2	2	2	1	1	1	1	9	4	4	4	4	2	2	2	2	2	2	2	2	2	2	4.14	2.59	3.4	2.7	4.57
XEt6oNmLfA3yZHKjR	b5946d5254430aad1d47f1f5	ICS	XGID140524	82	Girona	36735.0	9	8	6	8	6	9	8	9	8	9	8	6	4	9	8	8	7	5	5	7	5	6	7	5	9	8	9	8	7	9	5	4	9	7	8	8	6	8	7.43	7.11	7.02	7.07	7.81
4Ha2NrNFJcmYyGfq3	b5946d5254430aad1d47f1f5	ICS	XGID140524	82	Girona	36735.0	8	9	9	9	10	9	9	9	9	9	8	9	8	8	9	8	8	9	9	8	9	9	9	9	9	9	9	9	9	8	9	8	8	9	8	8	9	9	8.77	8.73	8.74	8.67	8.79
vKEFde5whfQQWCMHE	b5946d5254430aad1d47f1f5	ICS	XGID140524	82	Girona	36735.0	8	8	8	8	8	8	8	8	8	8	8	8	8	7	7	7	7	7	7	8	8	8	8	8	8	8	8	8	8	8	8	8	7	7	7	7	7	7	7.77	7.77	7.61	7.61	7.86
TxdWmnmyERtMd8Kx6	b5946d5254430aad1d47f1f5	ICS	XGID140524	82	Girona	36735.0	8	9	9	8	9	9	9	8	1	9	9	9	1	1	1	5	1	1	1	5	5	5	5	9	5	5	5	5	5	5	8	1	5	5	5	5	5	5	6.36	5.14	5.09	5.21	6.48
eTHMh5WciHyWGoPDZ	96785bce43d9b1f6b1d471cf	ICS	XGID090524	26	Girona	40152.0	5	9	9	9	9	6	5	6	7	5	10	9	8	7	10	3	1	5	3	5	9	9	9	9	6	5	6	8	3	10	9	8	7	10	3	1	5	4	6.64	6.64	6.79	6.86	6.76
LRJrMm7WXz36oaQ2Q	96785bce43d9b1f6b1d471cf	ICS	XGID090524	26	Girona	40152.0	9	9	9	9	9	9	9	8	8	8	7	9	9	7	8	7	7	8	8	8	9	9	9	9	8	9	8	9	7	8	8	9	8	8	8	9	8	8	8.45	8.41	8.18	8.39	8.38
Wdxt49tKysoGEiZLe	96785bce43d9b1f6b1d471cf	ICS	XGID090524	26	Girona	40152.0	7	8	9	7	9	8	9	5	4	5	5	5	8	7	8	8	4	5	5	7	7	8	6	9	7	7	5	6	5	7	7	8	8	8	8	6	5	5	6.89	6.82	6.53	6.86	6.33
K8H7FPD7tYxWRQo4i	96785bce43d9b1f6b1d471cf	ICS	XGID090524	26	Girona	40152.0	4	5	5	7	3	7	1	5	8	4	8	10	8	2	5	1	1	5	9	7	8	8	8	8	8	7	8	5	7	8	10	8	5	7	10	7	5	10	5.16	7.57	5.35	7.61	5.57
s9yhpyhTwcW49JT3a	96785bce43d9b1f6b1d471cf	ICS	XGID090524	26	Girona	40152.0	7	5	7	8	7	7	7	6	6	7	6	7	6	6	7	6	4	6	6	7	7	8	6	7	7	7	7	8	8	7	8	7	8	8	8	7	7	8	6.5	7.32	6.3	7.4	6.38
finsj7HGTHmjdMsq5	96785bce43d9b1f6b1d471cf	ICS	XGID090524	26	Girona	40152.0	9	9	8	8	8	8	8	4	4	6	9	9	9	5	9	9	2	4	2	8	8	8	8	7	7	7	8	8	7	9	9	9	8	9	9	9	7	8	7.09	7.93	6.56	8.16	6.67
iXJxstGPjGZQkFrep	96785bce43d9b1f6b1d471cf	ICS	XGID090524	26	Girona	40152.0	10	10	10	10	8	10	10	10	8	10	9	10	10	10	8	5	2	3	1	5	5	4	5	7	5	7	5	5	4	10	1	5	1	3	5	10	3	10	8.48	5.36	7.72	5.33	8.95
idMJ9QzaPqWfw7gWz	96785bce43d9b1f6b1d471cf	ICS	XGID090524	26	Girona	40152.0	9	9	10	9	10	8	9	10	9	9	10	10	6	8	10	10	2	6	5	5	7	9	7	9	6	8	9	6	8	9	10	9	8	9	7	5	8	6	8.45	7.52	8.16	7.93	8.45
CBxKiGeWrwhERiy8w	96785bce43d9b1f6b1d471cf	ICS	XGID090524	26	Girona	40152.0	7	10	9	10	10	9	8	10	10	4	10	10	10	9	9	9	3	8	8	7	10	9	10	10	10	9	10	10	5	10	10	10	10	9	10	5	8	8	8.5	8.86	8.72	9.05	8.6
S6yKx5rQmncxL8Xn2	96785bce43d9b1f6b1d471cf	ICS	XGID090524	26	Girona	40152.0	9	9	9	9	9	9	9	9	9	9	9	9	9	9	9	9	7	5	7	9	9	9	9	9	9	9	9	9	9	9	9	9	9	9	9	7	5	7	8.64	8.64	8.44	8.44	8.76
ZmLfPnHNpHi3cajzZ	96785bce43d9b1f6b1d471cf	ICS	XGID090524	26	Girona	40152.0	7	8	9	7	8	7	8	8	7	5	8	7	8	8	7	6	3	6	5	7	7	9	8	6	7	8	8	7	5	8	7	7	8	7	6	3	6	5	7.09	6.95	6.98	6.79	7.0
NNWkzLJGpsXHvzuuQ	96785bce43d9b1f6b1d471cf	ICS	XGID090524	26	Girona	40152.0	8	9	8	8	9	7	8	8	7	9	9	9	9	8	8	8	7	8	7	6	7	7	6	8	6	7	8	8	8	9	9	9	8	8	8	8	8	8	8.05	7.45	8.11	7.91	8.1
oAre7Q4gvBAieePcj	96785bce43d9b1f6b1d471cf	ICS	XGID090524	26	Girona	40152.0	8	7	7	7	8	8	6	9	6	8	5	10	3	6	4	9	1	3	3	8	7	7	7	8	8	7	9	7	8	7	10	3	7	5	9	3	4	5	6.34	6.86	5.81	6.51	6.64
FMmdPGcLKfbzQnaty	96785bce43d9b1f6b1d471cf	ICS	XGID090524	26	Girona	40152.0	4	10	10	9	10	9	9	7	1	1	4	10	9	1	9	2	1	2	2	1	1	1	1	1	1	1	10	2	1	2	10	9	9	9	8	1	2	8	6.39	3.34	5.88	4.86	5.9
DCLei2ecixceTKCMJ	96785bce43d9b1f6b1d471cf	ICS	XGID090524	26	Girona	40152.0	9	10	10	8	9	9	9	8	3	9	9	10	9	4	9	9	3	4	5	9	7	8	7	7	7	8	5	7	7	9	10	7	8	9	9	5	8	5	8.02	7.52	7.44	7.42	7.67
XR8egb9E8rGGeYpLq	96785bce43d9b1f6b1d471cf	ICS	XGID090524	26	Girona	40152.0	8	9	9	9	9	9	9	9	8	8	8	8	8	7	7	7	7	7	9	6	8	8	8	9	8	8	7	7	8	9	8	8	7	7	7	7	7	9	8.32	7.68	8.09	7.75	8.38
fbocFkGxuhTRRYdRZ	96785bce43d9b1f6b1d471cf	ICS	XGID090524	26	Girona	40152.0	8	8	10	9	9	9	9	9	9	8	9	9	9	8	7	8	7	7	8	9	8	10	9	9	8	8	8	8	8	9	9	9	8	8	7	7	7	8	8.55	8.39	8.42	8.3	8.57
DhMvGHeLrcMynk3fu	96785bce43d9b1f6b1d471cf	ICS	XGID090524	26	Girona	40152.0	9	8	8	9	9	8	9	7	7	8	8	9	9	7	8	7	8	8	7	8	8	8	9	9	8	9	7	7	8	8	8	9	7	8	7	8	8	7	8.18	8.05	8.02	7.93	8.05
gM4ANndtkkYFWJDHE	96785bce43d9b1f6b1d471cf	ICS	XGID090524	26	Girona	40152.0	9	9	9	8	9	9	8	7	7	7	8	9	8	9	9	8	8	9	9	9	8	9	8	8	9	8	7	8	7	9	9	8	9	9	8	8	9	9	8.43	8.43	8.44	8.46	8.14
9QaPbRHSXLetYFiKi	96785bce43d9b1f6b1d471cf	ICS	XGID090524	26	Girona	40152.0	9	9	9	9	9	9	9	8	8	8	7	7	10	9	10	9	6	7	6	9	8	9	9	9	9	9	9	9	9	9	9	10	9	10	10	8	9	8	8.41	8.98	8.18	9.02	8.31
kckLEPxaXxXzsiNFS	96785bce43d9b1f6b1d471cf	ICS	XGID090524	26	Girona	40152.0	9	9	9	9	9	9	9	9	7	8	9	9	9	7	9	7	6	5	3	6	8	8	8	8	9	9	7	7	8	9	9	9	7	8	7	6	7	5	8.18	7.73	7.79	7.61	8.24
doEfwuxGf3YBoPyPD	96785bce43d9b1f6b1d471cf	ICS	XGID090524	26	Girona	40152.0	7	8	8	8	9	7	9	9	9	7	9	9	9	8	9	9	6	5	6	5	7	8	8	9	8	9	9	9	7	9	9	9	8	9	9	6	5	8	7.89	7.84	7.96	8.09	7.95
AeZL4HzfJcxvDCGjL	96785bce43d9b1f6b1d471cf	ICS	XGID090524	26	Girona	40152.0	10	9	9	9	9	8	9	8	6	8	8	10	10	8	10	10	7	5	8	8	9	9	9	9	8	9	8	6	8	8	10	10	8	10	10	7	5	8	8.55	8.36	8.4	8.37	8.26
GnFcXqLaKgTcrzcyY	96785bce43d9b1f6b1d471cf	ICS	XGID090524	26	Girona	40152.0	8	9	9	9	9	9	10	10	7	10	9	10	10	6	9	8	7	6	7	7	8	9	8	8	8	9	9	6	9	9	10	10	8	9	8	7	6	7	8.68	8.18	8.44	8.25	8.74
H2ghJMp8PKBMeTRFn	96785bce43d9b1f6b1d471cf	ICS	XGID090524	26	Girona	40152.0	9	8	9	8	9	8	8	8	7	7	8	8	6	7	8	7	7	6	6	9	9	9	8	8	8	8	9	9	8	8	8	8	9	8	8	8	7	8	7.77	8.3	7.51	8.21	7.62
uNQK47oXeHukkuEky	96785bce43d9b1f6b1d471cf	ICS	XGID090524	26	Girona	40152.0	7	7	9	8	8	8	7	8	9	9	9	10	9	9	10	8	6	7	7	7	7	9	8	7	8	7	8	9	9	9	10	9	8	10	8	6	7	7	8.07	8.0	8.26	8.12	8.12
3GC7LnZhDDhZHeYRc	00f966937ccc96ad01e4c283	ICS	XGID070524	30	Lleida	18998.0	10	10	8	9	9	8	7	9	6	8	8	9	8	10	9	10	9	10	9	10	10	9	9	8	8	9	9	8	9	9	9	10	10	9	10	9	10	9	8.59	9.09	8.77	9.14	8.52
9jmZptvHRRZhcpryv	00f966937ccc96ad01e4c283	ICS	XGID070524	30	Lleida	18998.0	8	9	9	9	9	9	9	8	8	9	9	9	9	8	8	8	7	9	8	8	9	9	9	9	9	9	8	8	9	9	9	9	8	8	8	7	9	8	8.59	8.59	8.49	8.49	8.6
zEyhihtorgSwPHwZm	00f966937ccc96ad01e4c283	ICS	XGID070524	30	Lleida	18998.0	8	8	7	7	7	7	4	5	5	7	7	7	7	7	7	7	5	7	7	7	7	7	7	7	7	5	5	7	7	7	7	7	7	7	5	6	7	7	6.59	6.64	6.58	6.65	6.52
gNPfJxyjYY8Cypnrk	00f966937ccc96ad01e4c283	ICS	XGID070524	30	Lleida	18998.0	9	9	9	8	8	9	9	9	9	8	8	9	9	9	8	8	3	9	8	9	9	9	8	8	9	9	9	9	8	8	9	9	9	8	8	3	9	8	8.43	8.43	8.21	8.21	8.43
mb6FNgFmSNCTQmxwD	00f966937ccc96ad01e4c283	ICS	XGID070524	30	Lleida	18998.0	9	8	9	9	9	9	9	8	6	7	5	6	6	8	7	8	6	8	7	9	8	9	9	9	9	9	8	6	6	5	8	6	8	7	8	6	8	7	7.82	7.86	7.4	7.53	7.6
3tRXeFgvRZ62Zt74Q	00f966937ccc96ad01e4c283	ICS	XGID070524	30	Lleida	18998.0	10	10	9	10	9	8	9	8	9	8	9	8	9	7	2	4	1	3	5	8	9	9	9	9	8	9	8	9	8	9	8	9	7	4	4	1	3	6	7.66	7.52	6.81	6.93	8.19
oqpo8Xjsym6KxrCKk	00f966937ccc96ad01e4c283	ICS	XGID070524	30	Lleida	18998.0	9	9	7	9	9	7	7	3	4	2	6	7	8	2	2	7	2	2	9	7	8	8	9	9	8	7	7	7	6	7	7	8	6	6	8	5	4	9	6.2	7.23	5.54	7.07	5.83
iwaLNvm4RPnT3SpBe	00f966937ccc96ad01e4c283	ICS	XGID070524	30	Lleida	18998.0	7	9	8	8	8	7	8	4	9	9	10	9	9	10	10	9	10	10	10	7	8	8	8	8	7	4	9	9	9	9	9	9	10	10	9	10	10	10	8.39	8.16	8.75	8.88	8.24
R6fDoGtjR4g2GBB9e	00f966937ccc96ad01e4c283	ICS	XGID070524	30	Lleida	18998.0	10	10	8	10	10	9	9	7	7	7	5	7	10	6	7	8	5	2	9	10	10	8	10	10	9	9	8	9	9	8	9	10	9	8	9	7	4	9	7.95	8.73	7.32	8.44	7.93
XoW3ckZ4qRzq6hL9R	00f966937ccc96ad01e4c283	ICS	XGID070524	30	Lleida	18998.0	9	9	9	8	8	8	9	7	7	5	9	8	9	6	5	7	7	6	8	9	9	9	8	8	8	9	7	7	5	9	8	9	7	6	7	7	6	8	7.84	7.91	7.53	7.67	7.64
Dv2gz4ZadTKDbNahD	00f966937ccc96ad01e4c283	ICS	XGID070524	30	Lleida	18998.0	8	8	8	9	8	8	8	9	9	8	9	9	9	8	9	8	4	7	9	8	8	8	8	7	8	9	8	9	8	9	8	9	8	9	8	5	7	9	8.14	8.09	8.14	8.0	8.24
iKzfaDubH4nHjTk3Z	00f966937ccc96ad01e4c283	ICS	XGID070524	30	Lleida	18998.0	9	9	9	9	9	9	9	9	8	9	8	9	8	6	7	7	7	7	7	9	9	9	9	9	9	9	9	8	9	8	9	8	6	7	7	7	7	7	8.39	8.39	7.98	7.98	8.48
8bC3zx7ut28Xzm5vG	00f966937ccc96ad01e4c283	ICS	XGID070524	30	Lleida	18998.0	8	9	10	9	9	8	9	10	7	7	9	9	7	8	9	9	6	2	6	9	10	10	10	9	6	9	10	9	8	10	9	6	10	9	10	8	8	7	8.07	8.68	7.86	8.75	8.07
p485NPP2M7aYMowMX	00f966937ccc96ad01e4c283	ICS	XGID070524	30	Lleida	18998.0	5	8	8	3	7	5	8	8	9	5	4	8	8	2	3	2	4	3	8	9	8	8	7	7	8	8	8	9	5	7	8	8	5	8	7	4	3	8	6.0	7.36	5.68	6.95	6.1
DeqsEsj2yuqt57cbp	00f966937ccc96ad01e4c283	ICS	XGID070524	30	Lleida	18998.0	10	10	10	9	10	9	10	7	9	8	9	9	10	8	9	8	7	7	6	10	10	10	9	10	9	10	8	9	8	9	9	10	8	9	8	7	7	7	8.91	9.0	8.53	8.67	8.74
hx89KWS8pBjWKfgc9	00f966937ccc96ad01e4c283	ICS	XGID070524	30	Lleida	18998.0	8	8	8	7	6	4	6	6	7	2	5	10	7	1	5	8	1	4	6	8	8	8	7	7	5	8	7	7	3	8	10	7	2	5	7	1	4	6	5.93	6.48	5.58	6.09	5.62
az5nXFbNv5qpGtdN2	00f966937ccc96ad01e4c283	ICS	XGID070524	30	Lleida	18998.0	10	10	10	10	8	8	8	7	8	9	10	10	9	10	7	9	7	7	6	10	10	10	10	9	8	8	8	8	9	10	10	9	10	7	9	8	8	8	8.61	8.89	8.4	8.82	8.74
wPpKxbmZ5yqFMBda2	00f966937ccc96ad01e4c283	ICS	XGID070524	30	Lleida	18998.0	10	10	10	10	9	9	9	10	10	10	8	9	9	9	9	10	5	8	7	10	10	10	10	9	9	8	10	10	10	8	9	9	9	9	10	3	9	6	9.07	8.89	8.74	8.56	9.24
jbHWK5mkdD3RYbn9P	00f966937ccc96ad01e4c283	ICS	XGID070524	30	Lleida	18998.0	10	10	10	9	9	9	9	10	8	8	10	10	9	9	10	9	3	8	7	9	9	10	9	9	9	9	9	8	7	10	10	9	9	10	8	3	7	8	8.91	8.66	8.7	8.54	8.81
8Zie2vygKDrPZGxxS	00f966937ccc96ad01e4c283	ICS	XGID070524	30	Lleida	18998.0	9	9	10	9	9	7	8	10	10	10	9	9	6	8	7	9	3	8	9	8	8	10	9	9	7	8	8	8	9	10	9	7	7	8	9	6	8	9	8.39	8.27	8.18	8.26	8.57
2TAMWHLBqizHawRXA	00f966937ccc96ad01e4c283	ICS	XGID070524	30	Lleida	18998.0	10	9	10	10	9	8	8	8	8	7	9	8	9	8	6	8	2	8	8	9	8	10	10	9	8	8	8	9	6	9	8	9	8	7	8	4	9	9	8.23	8.32	7.89	8.23	8.17
WAek7it8DvCr36M9f	00f966937ccc96ad01e4c283	ICS	XGID070524	30	Lleida	18998.0	8	9	8	9	9	9	9	9	8	9	10	9	8	7	9	8	7	8	8	8	8	9	9	9	9	9	9	8	9	9	9	8	7	9	7	7	8	8	8.52	8.5	8.42	8.37	8.6
8dWkxfAe7s5QzMHA3	00f966937ccc96ad01e4c283	ICS	XGID070524	30	Lleida	18998.0	8	8	10	8	8	6	8	7	6	8	10	10	9	6	7	8	5	7	8	9	8	10	8	8	8	8	9	8	8	10	10	9	8	7	8	6	8	8	7.82	8.41	7.79	8.37	7.55
BkP6rZLXLqqsytwP4	00f966937ccc96ad01e4c283	ICS	XGID070524	30	Lleida	18998.0	9	6	7	7	7	9	6	7	10	6	5	10	8	10	8	9	4	6	3	9	5	6	8	7	8	9	10	10	9	9	10	10	8	9	8	9	8	4	7.2	8.18	7.07	8.23	7.31
GfvatG5G8nfLHT8Kq	00f966937ccc96ad01e4c283	ICS	XGID070524	30	Lleida	18998.0	6	7	8	8	7	7	7	4	3	3	2	7	8	2	2	2	2	2	2	9	9	10	10	10	10	9	9	10	9	8	4	9	9	8	7	2	3	3	5.23	8.09	4.46	7.35	5.12
3xD3hu8TQA9NHk2hE	00f966937ccc96ad01e4c283	ICS	XGID070524	30	Lleida	18998.0	7	6	9	10	7	8	10	8	9	9	8	9	9	5	7	7	7	7	10	8	7	9	10	6	8	10	8	9	9	8	9	10	5	7	9	8	9	10	8.18	8.5	7.96	8.28	8.17
Cf8wSATLmQ9PgoxSw	00f966937ccc96ad01e4c283	ICS	XGID070524	30	Lleida	18998.0	6	8	8	8	8	9	8	6	6	6	8	10	4	5	7	7	2	5	9	7	8	8	8	8	9	8	8	9	8	10	10	8	8	9	8	7	8	9	7.05	8.27	6.74	8.4	6.86
2eKuSP27oAesSdkrh	00f966937ccc96ad01e4c283	ICS	XGID070524	30	Lleida	18998.0	10	10	10	10	10	10	10	10	10	10	10	10	9	9	9	9	8	7	7	10	10	10	10	10	10	10	10	10	10	10	10	10	10	10	10	10	10	10	9.5	10.0	9.19	10.0	9.67
Royn35wsBBNedDERH	00f966937ccc96ad01e4c283	ICS	XGID070524	30	Lleida	18998.0	5	7	8	7	7	6	6	7	8	8	8	8	7	8	8	10	6	6	7	7	7	8	7	7	6	6	7	8	8	8	8	7	8	8	9	6	6	7	6.95	7.11	7.26	7.26	7.05
7LLSEaz6YKSLqako4	00f966937ccc96ad01e4c283	ICS	XGID070524	30	Lleida	18998.0	1	1	1	1	1	1	1	1	1	1	1	1	1	1	1	1	1	1	1	1	1	1	1	1	1	1	1	1	1	1	1	1	1	1	1	1	1	1	1.0	1.0	1.0	1.0	1.0
MqKFmwxkDPFqQ55bi	f21263963dd5f6780e3633f3	EBA	XGID220424	54	Barcelona Ciutat	23181.0	10	10	9	9	10	9	9	9	8	8	9	9	10	10	8	10	9	8	9	10	10	9	9	10	9	10	10	9	8	10	10	10	10	10	10	10	10	10	9.09	9.64	9.09	9.79	9.05
WhzzPf42bFoenGcEh	f21263963dd5f6780e3633f3	EBA	XGID220424	54	Barcelona Ciutat	23181.0	8	10	9	10	8	8	9	10	9	7	10	10	10	9	10	10	7	10	9	8	10	9	10	8	8	9	10	9	7	10	10	10	9	10	10	7	10	9	8.98	8.98	9.21	9.21	9.0
KdYLYCZ49J8yyQh5n	f21263963dd5f6780e3633f3	EBA	XGID220424	54	Barcelona Ciutat	23181.0	10	10	10	10	10	10	10	10	9	7	9	10	10	10	10	10	6	10	6	10	10	10	10	10	10	10	10	9	7	9	10	10	10	10	10	6	10	7	9.41	9.45	9.28	9.35	9.29
ujG6BQJ4CRyHXCC9p	f21263963dd5f6780e3633f3	EBA	XGID220424	54	Barcelona Ciutat	23181.0	7	8	8	9	9	8	8	7	8	8	9	8	9	7	9	7	7	8	7	7	8	8	9	9	8	8	7	8	8	9	8	9	7	9	7	7	7	6	7.95	7.86	7.98	7.84	7.95
wgorsbg8P5cf42FiE	f21263963dd5f6780e3633f3	EBA	XGID220424	54	Barcelona Ciutat	23181.0	3	6	8	7	8	6	7	7	8	6	9	8	8	7	8	7	7	8	7	4	7	8	6	6	4	7	6	8	6	7	6	8	6	8	7	7	8	7	6.91	6.48	7.46	6.82	6.88
gMvS7WsGGtcxaYFfv	f21263963dd5f6780e3633f3	EBA	XGID220424	54	Barcelona Ciutat	23181.0	8	8	8	8	9	8	7	8	6	7	8	8	7	8	7	8	7	7	6	8	8	8	8	9	8	8	8	6	7	8	8	6	8	7	7	7	7	7	7.55	7.61	7.53	7.53	7.52
ahCxBh63y889aRMTT	f21263963dd5f6780e3633f3	EBA	XGID220424	54	Barcelona Ciutat	23181.0	3	5	9	5	7	8	7	9	2	2	8	8	3	2	8	8	3	6	6	8	5	4	8	5	5	8	6	6	5	3	1	8	8	8	6	8	6	8	5.95	6.09	6.07	6.04	5.24
AnEuKGDv9J4g2a49a	f21263963dd5f6780e3633f3	EBA	XGID220424	54	Barcelona Ciutat	23181.0	8	9	7	8	8	9	8	10	9	9	10	9	5	3	8	9	2	9	6	6	9	7	8	8	9	8	10	9	8	3	8	8	7	6	9	5	9	6	7.82	7.5	7.37	7.32	8.0
wd5Wt4WcvE4rmma7T	f21263963dd5f6780e3633f3	EBA	XGID220424	54	Barcelona Ciutat	23181.0	9	8	10	9	9	9	9	8	8	8	6	10	8	9	9	9	7	9	9	9	7	8	9	6	9	7	6	6	8	9	10	6	9	8	9	9	9	9	8.68	8.05	8.58	8.07	8.4
y65N4bsQ2mApAsrSJ	f21263963dd5f6780e3633f3	EBA	XGID220424	54	Barcelona Ciutat	23181.0	10	10	10	10	10	10	8	10	8	9	10	10	10	6	7	8	6	8	8	7	10	6	10	10	10	8	9	8	7	10	8	10	6	5	9	6	9	8	9.05	8.16	8.72	8.11	9.14
Czstws4xqyo5hiCPs	f21263963dd5f6780e3633f3	EBA	XGID220424	54	Barcelona Ciutat	23181.0	9	8	8	6	6	7	8	7	7	6	9	8	8	9	8	9	8	7	8	9	8	8	6	6	7	8	7	7	6	9	8	8	9	9	9	8	7	8	7.68	7.73	7.74	7.81	7.4
jenNfSDtiPrLdF6RP	f21263963dd5f6780e3633f3	EBA	XGID220424	54	Barcelona Ciutat	23181.0	8	8	8	8	8	8	8	8	6	8	8	8	6	8	6	8	6	8	8	8	8	8	8	8	8	8	8	8	8	8	8	8	8	8	8	8	8	8	7.64	8.0	7.51	8.0	7.62
AJpK5Pv32N88CS4J3	f21263963dd5f6780e3633f3	EBA	XGID220424	54	Barcelona Ciutat	23181.0	10	8	8	10	8	7	8	10	7	10	9	10	6	10	9	6	8	9	7	9	8	9	10	9	8	8	10	9	9	10	10	8	9	10	8	9	9	9	8.41	8.93	8.42	9.12	8.62
S6wHG7CoMM5Jhn2sX	f21263963dd5f6780e3633f3	EBA	XGID220424	54	Barcelona Ciutat	23181.0	8	8	8	8	8	8	8	8	8	9	8	8	8	8	9	9	9	8	8	8	8	8	8	8	8	8	8	8	8	8	8	8	8	8	8	8	8	8	8.16	8.0	8.19	8.0	8.14
JaZiJBJm5WZXPSabb	f21263963dd5f6780e3633f3	EBA	XGID220424	54	Barcelona Ciutat	23181.0	9	10	10	10	9	9	8	9	9	9	8	8	9	8	9	8	8	8	8	8	9	9	8	8	8	7	8	8	8	8	7	8	8	8	8	7	7	7	8.82	7.86	8.63	7.77	8.93
Nq3FRbPaaEEMC3bxw	f21263963dd5f6780e3633f3	EBA	XGID220424	54	Barcelona Ciutat	23181.0	10	9	9	9	9	9	9	9	8	7	9	10	9	9	8	8	7	8	8	9	9	9	9	9	9	9	9	8	7	9	10	9	9	8	8	7	8	8	8.75	8.66	8.63	8.61	8.67
y4PmcfhAXw8QLSGev	f21263963dd5f6780e3633f3	EBA	XGID220424	54	Barcelona Ciutat	23181.0	3	4	5	5	5	5	5	5	5	5	5	5	10	9	8	8	8	8	8	3	4	5	5	5	5	5	5	5	5	5	5	10	9	8	8	8	8	8	5.7	5.7	6.53	6.53	5.52
mXdARmcnPhRQZPhd4	f21263963dd5f6780e3633f3	EBA	XGID220424	54	Barcelona Ciutat	23181.0	10	10	10	9	9	9	10	10	9	9	8	10	10	9	9	10	9	9	9	10	10	10	9	9	9	10	10	9	9	8	10	8	9	9	10	9	9	9	9.43	9.34	9.32	9.18	9.36
BLBHtbgHG7zu8oEAf	f21263963dd5f6780e3633f3	EBA	XGID220424	54	Barcelona Ciutat	23181.0	10	10	10	10	10	10	10	8	8	10	8	10	8	10	10	9	2	10	10	10	10	10	10	10	10	10	10	10	10	10	10	10	10	10	10	10	10	10	9.25	10.0	8.91	10.0	9.05
GiCeZjkuAZkwc9oXY	f21263963dd5f6780e3633f3	EBA	XGID220424	54	Barcelona Ciutat	23181.0	6	8	8	8	8	8	8	8	8	7	8	8	8	8	8	8	7	8	8	5	7	7	8	8	8	8	7	7	7	8	8	8	8	8	8	7	8	8	7.73	7.41	7.88	7.67	7.76
TcqdTKrazzjfFHLDw	f21263963dd5f6780e3633f3	EBA	XGID220424	54	Barcelona Ciutat	23181.0	9	8	8	9	6	7	8	9	9	8	9	10	9	9	9	8	8	9	8	6	7	7	8	6	6	8	9	9	6	9	8	9	9	9	8	6	8	8	8.34	7.48	8.47	7.88	8.45
ZNpyDN73JgNhsbrqC	f21263963dd5f6780e3633f3	EBA	XGID220424	54	Barcelona Ciutat	23181.0	8	9	7	7	7	6	7	8	8	7	9	9	8	9	5	6	6	8	7	8	8	7	7	7	6	7	7	8	7	9	9	8	8	5	6	6	8	7	7.34	7.23	7.44	7.28	7.64
RGhSmWZWoRmQW6MDJ	f21263963dd5f6780e3633f3	EBA	XGID220424	54	Barcelona Ciutat	23181.0	10	10	10	10	10	10	9	10	10	10	10	10	10	10	10	10	10	10	10	10	10	10	10	10	10	9	10	10	10	10	10	10	10	10	10	10	10	10	9.91	9.91	9.96	9.96	9.95
cujtnJpNeLqCuXajL	f21263963dd5f6780e3633f3	EBA	XGID220424	54	Barcelona Ciutat	23181.0	5	9	8	6	10	7	6	10	8	8	8	10	7	7	10	5	3	7	2	6	9	8	6	10	7	6	10	9	8	8	10	9	7	10	5	8	7	2	7.09	7.55	7.26	7.81	7.4
6ev4CcMnoG2EyzkJx	f21263963dd5f6780e3633f3	EBA	XGID220424	54	Barcelona Ciutat	23181.0	9	9	10	9	9	8	9	9	9	8	8	9	8	8	7	8	7	8	8	9	9	10	9	9	9	9	9	9	8	8	9	9	8	8	9	7	9	8	8.55	8.8	8.35	8.63	8.55
dew2r2k3MJS4BexHF	f21263963dd5f6780e3633f3	EBA	XGID220424	54	Barcelona Ciutat	23181.0	7	9	9	9	8	9	8	9	8	8	9	9	9	9	9	8	8	8	8	7	8	8	8	8	8	8	8	8	8	9	8	9	9	9	8	8	8	8	8.43	8.07	8.56	8.26	8.55
rHXqZvnrjPiomm3TB	f21263963dd5f6780e3633f3	EBA	XGID220424	54	Barcelona Ciutat	23181.0	9	9	9	9	9	9	9	9	8	9	9	9	9	9	7	7	5	9	9	9	9	9	9	9	8	9	8	8	8	8	8	7	8	7	7	5	9	8	8.64	8.2	8.47	7.93	8.71
Fw4LFrPkK3sp6GQNd	f21263963dd5f6780e3633f3	EBA	XGID220424	54	Barcelona Ciutat	23181.0	8	9	7	4	8	8	7	7	6	6	10	9	10	4	8	8	3	5	6	10	10	10	7	9	6	9	6	9	5	10	9	10	4	9	10	5	7	8	7.14	8.23	6.96	7.98	6.86
DmhBuCMFc7GKL494y	f21263963dd5f6780e3633f3	EBA	XGID220424	54	Barcelona Ciutat	23181.0	10	10	10	10	10	9	9	10	10	9	10	9	10	9	10	10	9	10	10	10	10	10	10	9	9	9	10	10	9	10	9	10	9	10	10	9	10	10	9.66	9.61	9.7	9.63	9.62
KW8XCMAA3BzYFbLTt	f21263963dd5f6780e3633f3	EBA	XGID220424	54	Barcelona Ciutat	23181.0	10	10	10	10	8	8	8	9	7	8	7	9	5	5	8	6	6	7	8	6	7	7	8	8	7	6	6	9	6	10	9	10	10	10	10	7	8	10	8.16	7.73	7.61	8.4	8.12
yxfEeeRscQiPAAv2t	f21263963dd5f6780e3633f3	EBA	XGID220424	54	Barcelona Ciutat	23181.0	10	10	10	10	9	10	9	9	6	9	10	10	8	6	7	8	3	10	1	10	9	10	10	7	9	8	10	8	9	10	8	9	6	7	9	5	10	2	8.5	8.43	7.84	7.93	8.52
2TG8sa5SGv9t5g8Nw	f21263963dd5f6780e3633f3	EBA	XGID220424	54	Barcelona Ciutat	23181.0	8	10	8	8	8	7	8	9	8	9	7	9	7	1	8	9	7	9	9	7	8	8	7	7	8	8	7	8	7	7	9	7	1	8	9	9	9	8	7.95	7.64	7.63	7.4	7.9
cBJMD9NuRXRNx448f	f21263963dd5f6780e3633f3	EBA	XGID220424	54	Barcelona Ciutat	23181.0	8	8	8	8	8	8	7	8	6	8	8	7	10	8	7	8	7	9	5	8	8	8	8	8	8	7	8	6	8	8	7	10	8	7	8	7	9	5	7.68	7.68	7.68	7.68	7.71
P5KJKkgaz9MwSnLtE	f21263963dd5f6780e3633f3	EBA	XGID220424	54	Barcelona Ciutat	23181.0	6	8	8	9	8	8	8	8	7	8	8	9	9	9	7	2	2	2	3	6	8	8	8	8	8	8	8	7	8	9	9	9	9	8	2	2	2	3	6.98	7.02	6.7	6.81	7.5
ggDFdjQw6cXe3LpSc	f21263963dd5f6780e3633f3	EBA	XGID220424	54	Barcelona Ciutat	23181.0	9	9	10	9	10	8	9	9	6	8	10	10	10	5	7	8	5	9	8	7	7	10	7	10	6	6	9	6	6	8	10	10	5	9	8	5	9	8	8.57	7.66	8.39	8.04	8.31
fEvmh5xMaLZmibEcZ	f21263963dd5f6780e3633f3	EBA	XGID220424	54	Barcelona Ciutat	23181.0	10	10	10	10	10	9	10	9	8	9	9	10	9	8	9	9	7	10	8	10	10	8	10	10	9	10	9	8	9	9	10	9	8	9	9	6	9	8	9.3	9.02	9.07	8.79	9.14
8fTwyjqQbR7uaYSoh	f21263963dd5f6780e3633f3	EBA	XGID220424	54	Barcelona Ciutat	23181.0	6	8	7	7	8	7	8	7	8	7	8	8	8	8	7	8	7	8	6	5	8	7	6	7	6	8	7	8	7	8	8	8	8	7	8	7	8	6	7.32	7.05	7.46	7.3	7.4
5ENNm24QF8P4AxdL9	f21263963dd5f6780e3633f3	EBA	XGID220424	54	Barcelona Ciutat	23181.0	9	9	9	9	9	8	9	9	8	9	10	9	10	9	9	9	5	10	8	8	9	9	9	9	8	9	9	8	9	10	9	10	9	9	9	5	9	8	8.77	8.64	8.79	8.7	8.71
xG34Bdu4j5FX5mT4Y	f21263963dd5f6780e3633f3	EBA	XGID220424	54	Barcelona Ciutat	23181.0	9	9	9	9	9	9	8	7	9	9	10	9	10	10	9	7	10	10	8	10	10	10	10	10	10	10	6	10	10	10	10	10	10	9	7	10	10	8	8.93	9.61	9.04	9.4	8.95
aCG6spRQnw4Yga7Hc	f21263963dd5f6780e3633f3	EBA	XGID220424	54	Barcelona Ciutat	23181.0	10	5	9	8	8	4	8	9	9	8	9	10	9	7	9	9	9	7	8	8	8	7	8	7	4	8	8	9	8	9	10	9	7	9	9	9	7	8	8.09	7.77	8.33	8.07	7.81
n4xMcWf3h2ShfZPLm	f21263963dd5f6780e3633f3	EBA	XGID220424	54	Barcelona Ciutat	23181.0	8	8	10	8	9	6	8	8	5	7	10	10	10	8	7	7	1	7	2	8	6	8	7	8	4	6	10	8	9	10	10	10	8	7	7	1	7	2	7.43	7.02	7.35	7.21	7.29
AL6TsQRHRpGoz3dx4	f21263963dd5f6780e3633f3	EBA	XGID220424	54	Barcelona Ciutat	23181.0	8	9	9	9	8	8	9	8	6	7	6	8	8	9	9	7	3	7	7	8	8	6	3	8	7	7	9	9	4	8	8	10	9	9	9	8	8	7	7.77	7.45	7.54	7.89	7.64
3kh5AyR8YpfjYLuPa	f21263963dd5f6780e3633f3	EBA	XGID220424	54	Barcelona Ciutat	23181.0	8	8	9	9	8	9	9	9	9	8	8	9	8	8	8	9	8	9	8	8	9	9	9	8	9	9	9	9	8	8	9	8	8	8	9	8	9	8	8.52	8.57	8.46	8.47	8.52
QMf4Q72W4ZMYKALq2	f21263963dd5f6780e3633f3	EBA	XGID220424	54	Barcelona Ciutat	23181.0	8	10	8	9	9	9	8	9	8	8	8	9	9	8	8	8	8	8	8	10	9	9	8	8	8	7	8	7	7	9	9	9	8	8	8	8	8	8	8.41	8.27	8.39	8.25	8.6
BRKqr4s2rkNi7tYn5	f21263963dd5f6780e3633f3	EBA	XGID220424	54	Barcelona Ciutat	23181.0	8	7	8	9	8	7	8	7	6	6	10	9	9	6	8	7	6	8	8	7	8	8	9	8	7	8	7	7	7	10	9	9	9	8	7	7	9	8	7.7	7.91	7.77	8.18	7.43
ji8NLvQAcRdjPHNPF	f21263963dd5f6780e3633f3	EBA	XGID220424	54	Barcelona Ciutat	23181.0	10	10	10	9	9	10	10	10	10	10	10	10	10	10	5	10	5	10	10	10	10	9	9	9	9	9	9	10	9	10	10	10	10	5	10	5	10	10	9.45	9.09	9.19	8.96	9.64
ALLEqq5tN2zmCGubt	f21263963dd5f6780e3633f3	EBA	XGID220424	54	Barcelona Ciutat	23181.0	10	10	10	10	10	8	9	9	7	8	10	10	4	6	1	9	8	8	7	8	10	10	10	10	5	9	6	9	5	8	10	8	10	5	10	8	10	10	8.34	8.32	7.82	8.58	8.5
8zLgKfQxgM5TqkvhN	f21263963dd5f6780e3633f3	EBA	XGID220424	54	Barcelona Ciutat	23181.0	10	10	10	10	10	10	10	10	10	10	10	10	10	10	10	9	10	10	10	10	10	10	10	10	10	10	10	10	10	10	10	10	10	9	9	10	10	10	9.98	9.93	9.96	9.89	10.0
gzRnjw6CiYn8MWzFs	f21263963dd5f6780e3633f3	EBA	XGID220424	54	Barcelona Ciutat	23181.0	9	9	8	8	9	9	8	9	8	8	8	8	10	1	7	4	2	6	4	9	9	7	9	8	9	8	9	8	8	8	7	10	5	8	6	3	6	5	7.57	7.7	6.81	7.19	7.69
fxjZETGpAQsWmscvo	f21263963dd5f6780e3633f3	EBA	XGID220424	54	Barcelona Ciutat	23181.0	10	10	10	10	9	9	10	10	9	8	7	10	10	10	7	9	6	9	7	10	10	8	8	8	8	10	10	10	8	10	10	10	10	9	10	10	10	9	9.07	9.27	8.81	9.4	9.17
5uynMndYJLkrYSyoo	f21263963dd5f6780e3633f3	EBA	XGID220424	54	Barcelona Ciutat	23181.0	8	10	9	10	8	7	8	8	9	8	9	10	10	9	9	9	9	9	9	8	10	9	10	8	8	8	8	9	8	9	10	10	9	9	9	9	9	10	8.68	8.82	8.91	9.02	8.79
cLcuBxT2aR5Zw8A4t	f21263963dd5f6780e3633f3	EBA	XGID220424	54	Barcelona Ciutat	23181.0	8	10	10	10	10	10	8	8	10	10	10	10	9	10	9	8	5	10	9	8	10	10	10	10	10	8	8	10	10	10	10	9	10	9	8	5	10	9	9.14	9.14	9.12	9.12	9.31
3mTvDEknvL6c8FRBq	f21263963dd5f6780e3633f3	EBA	XGID220424	54	Barcelona Ciutat	23181.0	8	9	10	10	10	10	10	9	7	8	8	9	8	7	7	7	4	8	7	8	9	10	10	10	10	10	9	7	8	8	9	8	7	7	7	4	8	7	8.5	8.5	8.09	8.09	8.45
M5Z7utRqwpLoe4zAd	f21263963dd5f6780e3633f3	EBA	XGID220424	54	Barcelona Ciutat	23181.0	10	10	10	10	10	10	10	10	10	10	10	10	10	10	10	10	10	10	10	10	10	10	10	10	10	10	10	10	10	10	10	10	10	10	10	10	10	10	10.0	10.0	10.0	10.0	10.0
BHr2GXvF2rJcLzdTc	d3778fd724830b765aa94e50	OSI	XGID300424	31	Catalunya Central	16482.0	4	4	8	4	7	6	8	5	9	9	7	5	7	2	9	6	7	3	2	7	4	8	4	7	6	8	5	9	9	7	5	7	2	9	6	7	3	2	6.09	6.36	5.81	5.86	5.9
NLoZe2GCpMEGAbtP4	d3778fd724830b765aa94e50	OSI	XGID300424	31	Catalunya Central	16482.0	5	10	8	9	3	4	9	5	5	3	9	2	5	3	9	8	2	4	1	9	10	5	7	7	3	9	9	8	5	9	4	3	3	4	10	2	1	1	5.66	5.84	5.12	5.09	5.48
bLRgE3iRNjX7z9N48	d3778fd724830b765aa94e50	OSI	XGID300424	31	Catalunya Central	16482.0	10	10	10	10	10	10	10	9	9	9	10	10	9	9	6	7	3	7	10	10	10	10	10	10	10	10	10	10	9	10	10	6	9	7	8	5	9	10	9.09	9.3	8.65	8.93	9.21
tCsgHafZXxApdah84	d3778fd724830b765aa94e50	OSI	XGID300424	31	Catalunya Central	16482.0	9	9	10	10	10	8	9	10	9	10	10	10	9	9	9	9	9	9	10	9	9	9	9	10	9	9	10	8	9	10	9	9	9	9	9	9	9	10	9.32	9.14	9.44	9.25	9.36
LapMmJw39Noj4hEZi	d3778fd724830b765aa94e50	OSI	XGID300424	31	Catalunya Central	16482.0	7	9	6	7	8	8	7	8	6	8	6	8	6	6	6	6	5	7	6	7	9	7	7	8	8	7	8	6	8	6	8	6	6	6	6	5	7	6	6.91	7.0	6.67	6.74	7.17
tZt454kvZQboo7JZK	d3778fd724830b765aa94e50	OSI	XGID300424	31	Catalunya Central	16482.0	8	9	9	8	9	9	9	9	7	9	7	8	10	8	8	9	7	8	7	8	9	8	7	8	8	8	7	9	8	9	8	9	7	8	8	9	8	8	8.39	8.11	8.25	8.09	8.36
wvicKtahvstYEjfJw	d3778fd724830b765aa94e50	OSI	XGID300424	31	Catalunya Central	16482.0	9	8	9	9	9	8	8	9	8	8	8	9	6	7	7	7	6	9	7	9	8	8	8	8	8	8	9	8	8	8	9	7	7	7	7	7	9	7	8.09	8.0	7.88	7.84	8.1
AGtJHyAdxRwgnmKje	d3778fd724830b765aa94e50	OSI	XGID300424	31	Catalunya Central	16482.0	8	8	8	7	9	8	7	8	7	7	9	10	7	6	6	7	4	7	5	7	7	7	7	9	7	7	7	7	7	9	10	7	6	6	7	4	7	5	7.39	7.02	7.21	7.0	7.4
EaYsKyDZgaC87CcG7	d3778fd724830b765aa94e50	OSI	XGID300424	31	Catalunya Central	16482.0	6	8	8	8	7	8	8	7	7	9	9	9	9	9	8	8	8	8	8	7	8	8	8	7	8	8	7	7	9	9	9	9	9	8	8	8	8	8	7.89	7.98	8.09	8.11	7.98
pdWEzN85p2W9ASG6J	d3778fd724830b765aa94e50	OSI	XGID300424	31	Catalunya Central	16482.0	10	7	7	9	7	8	8	8	7	7	7	9	3	2	3	7	6	6	8	5	6	7	7	7	6	6	7	8	6	6	7	6	3	4	7	7	6	8	7.16	6.27	6.42	6.26	7.19
iqu6cLEhgFuqZASTX	d3778fd724830b765aa94e50	OSI	XGID300424	31	Catalunya Central	16482.0	8	7	9	8	8	6	6	7	4	6	7	7	8	4	8	7	6	2	3	10	6	5	8	5	8	4	10	8	8	10	9	8	9	10	10	10	9	9	6.57	7.89	6.3	8.35	6.33
CjqgMwazEbCutnpwz	d3778fd724830b765aa94e50	OSI	XGID300424	31	Catalunya Central	16482.0	9	9	8	8	8	6	6	7	6	7	9	10	5	5	6	7	6	5	6	8	8	8	8	7	6	5	6	7	7	9	10	7	6	7	8	7	7	8	7.09	7.23	6.86	7.35	7.12
Xj2fKtHXbpWs6iKA9	d3778fd724830b765aa94e50	OSI	XGID300424	31	Catalunya Central	16482.0	4	4	9	8	6	7	8	6	5	7	8	7	8	6	8	6	6	5	5	4	4	7	5	6	5	7	4	6	6	7	6	7	7	7	6	5	5	5	6.59	5.7	6.65	5.89	6.36
QoXPZFtvqPkFiQZah	d3778fd724830b765aa94e50	OSI	XGID300424	31	Catalunya Central	16482.0	10	9	10	9	10	7	9	10	4	8	10	10	6	2	8	10	1	7	9	6	8	5	8	10	4	9	8	7	7	10	10	6	8	8	10	10	9	9	8.14	7.59	7.67	8.23	7.62
dJXbFjWsZY76Xz2rA	d3778fd724830b765aa94e50	OSI	XGID300424	31	Catalunya Central	16482.0	8	9	8	8	8	9	9	10	9	7	7	8	3	9	8	8	5	5	5	8	9	8	8	8	9	8	10	9	7	7	8	8	9	10	8	5	5	8	7.66	8.02	7.26	7.93	7.9
aAgR5xi2F45ZbWqpc	d3778fd724830b765aa94e50	OSI	XGID300424	31	Catalunya Central	16482.0	10	9	9	8	9	8	10	10	2	3	8	10	9	3	8	8	1	4	4	10	9	9	9	9	8	10	10	2	3	8	10	9	3	8	8	1	4	4	7.48	7.52	6.91	6.95	6.86
KPcFqFkHseR7kCt2n	d3778fd724830b765aa94e50	OSI	XGID300424	31	Catalunya Central	16482.0	5	6	5	5	5	5	5	5	5	5	5	5	5	5	5	5	5	5	5	5	5	5	5	5	5	5	5	5	5	5	5	5	5	5	5	5	5	5	5.05	5.0	5.02	5.0	5.1
debpc2JAcpgNLfppA	d3778fd724830b765aa94e50	OSI	XGID300424	31	Catalunya Central	16482.0	8	9	9	8	8	9	7	8	8	7	9	9	5	8	9	8	7	8	8	8	8	8	8	8	9	6	7	7	7	10	8	5	8	9	7	7	9	8	8.05	7.75	8.0	7.81	7.98
9Kd5PBp3p3K8j4gNk	d3778fd724830b765aa94e50	OSI	XGID300424	31	Catalunya Central	16482.0	8	9	7	8	9	7	6	7	9	9	10	10	5	9	8	9	7	8	10	8	9	7	8	9	7	6	7	9	9	10	10	5	9	8	9	7	8	10	7.91	7.91	8.14	8.14	8.1
WbHtth6mJ5SDLEKoi	d3778fd724830b765aa94e50	OSI	XGID300424	31	Catalunya Central	16482.0	9	9	9	9	9	9	9	9	9	9	9	9	9	9	9	9	8	3	9	9	9	9	9	9	9	9	9	9	9	9	9	9	8	9	9	8	3	9	8.68	8.66	8.51	8.44	8.81
Nv9BMwpPNpz2S7MLF	d3778fd724830b765aa94e50	OSI	XGID300424	31	Catalunya Central	16482.0	8	8	8	8	8	8	8	8	7	7	7	8	8	8	8	7	8	6	6	8	8	8	7	8	8	8	8	7	7	8	7	7	7	9	8	8	7	7	7.66	7.7	7.56	7.63	7.67
bcywwrXy37qLmLeRh	d3778fd724830b765aa94e50	OSI	XGID300424	31	Catalunya Central	16482.0	8	8	8	8	6	8	8	9	7	7	8	8	8	5	8	5	6	8	7	8	8	7	8	7	7	7	9	5	7	7	9	9	5	8	5	5	8	7	7.59	7.27	7.35	7.21	7.6
tNLpczHAHN3EeyYpr	d3778fd724830b765aa94e50	OSI	XGID300424	31	Catalunya Central	16482.0	7	7	7	7	7	6	7	7	5	7	5	8	8	7	5	6	5	6	6	7	7	7	7	7	6	7	7	6	7	7	8	8	7	5	6	5	6	5	6.52	6.61	6.44	6.54	6.57
JbnB4tn2ZEhXmWQ7w	d3778fd724830b765aa94e50	OSI	XGID300424	31	Catalunya Central	16482.0	5	5	8	9	5	8	6	4	4	4	6	8	9	7	8	8	8	7	8	7	7	7	7	7	7	7	7	7	7	7	7	9	9	9	9	9	7	8	6.66	7.41	6.95	7.7	6.24
397YyzemHL55BBTgk	d3778fd724830b765aa94e50	OSI	XGID300424	31	Catalunya Central	16482.0	10	8	8	8	10	10	8	8	10	6	10	8	10	10	10	10	8	10	7	10	8	8	9	10	10	8	8	10	6	10	8	10	10	10	10	8	10	7	8.86	8.91	8.98	9.02	8.64
ftysv2xtTRNu3hMpC	d3778fd724830b765aa94e50	OSI	XGID300424	31	Catalunya Central	16482.0	8	8	8	9	9	9	8	8	9	9	9	9	9	9	9	9	3	9	9	8	8	8	9	9	9	8	8	9	9	9	9	9	9	9	9	5	9	9	8.36	8.45	8.37	8.51	8.4
EHFge78MSoC2pxBCo	d3778fd724830b765aa94e50	OSI	XGID300424	31	Catalunya Central	16482.0	5	7	7	7	8	7	7	7	7	7	7	7	7	7	7	5	7	7	7	5	7	7	7	8	7	7	7	7	7	7	7	7	7	7	5	7	7	7	6.82	6.82	6.96	6.96	6.93
7L5axwgTzSF5ecn26	d3778fd724830b765aa94e50	OSI	XGID300424	31	Catalunya Central	16482.0	10	10	8	10	9	8	7	9	8	7	6	10	10	6	5	10	4	5	9	10	10	8	10	9	8	7	9	8	7	6	10	10	6	5	10	4	5	9	8.0	8.0	7.67	7.67	8.21
KfbwKBAfHbzbowMwr	d3778fd724830b765aa94e50	OSI	XGID300424	31	Catalunya Central	16482.0	5	8	6	7	9	9	8	5	6	5	9	9	3	2	3	5	6	4	9	5	8	8	9	9	9	9	8	8	8	8	9	6	5	5	9	9	7	9	6.48	7.82	6.11	7.74	6.48
pQMYyk4Y2MqtHEs52	d3778fd724830b765aa94e50	OSI	XGID300424	31	Catalunya Central	16482.0	8	8	8	7	7	6	7	7	7	6	8	8	7	6	7	7	5	5	5	8	8	8	7	7	6	7	7	7	6	8	8	7	7	7	7	5	5	6	6.89	6.95	6.7	6.84	6.83
2Gy5sSLkqz3x9jSAQ	d3778fd724830b765aa94e50	OSI	XGID300424	31	Catalunya Central	16482.0	1	1	1	1	1	1	1	1	1	1	1	1	1	1	1	1	1	1	1	1	1	1	1	1	1	1	1	1	1	1	1	1	1	1	1	1	1	1	1.0	1.0	1.0	1.0	1.0
MdyD33qQb7zGrfJBh	d831fe029167ce4e45b735d0	ICS	XGID110424	36	Girona	12765.0	7	7	8	8	8	6	7	7	7	8	9	8	9	9	9	9	5	6	6	7	7	8	8	8	6	7	7	7	8	9	8	9	9	9	9	6	7	7	7.36	7.5	7.58	7.79	7.33
vTfWueDQSQDiryGc5	d831fe029167ce4e45b735d0	ICS	XGID110424	36	Girona	12765.0	8	8	9	8	8	7	5	8	5	9	10	9	6	9	8	8	6	10	9	8	8	9	8	8	6	5	9	5	9	8	9	5	9	8	9	4	10	9	7.75	7.5	8.05	7.77	7.67
h8BvfZfmJgMidepEh	d831fe029167ce4e45b735d0	ICS	XGID110424	36	Girona	12765.0	6	6	7	7	6	6	6	7	1	7	7	6	1	1	4	7	7	7	6	6	6	6	6	6	6	5	5	3	6	3	6	1	1	4	4	3	5	5	5.73	4.89	5.42	4.32	5.48
wWWEb8orajEZLhqG4	d831fe029167ce4e45b735d0	ICS	XGID110424	36	Girona	12765.0	10	10	10	10	10	10	10	10	9	10	8	10	10	6	4	9	4	5	8	10	10	10	10	10	10	10	10	9	10	10	10	10	6	6	9	6	6	8	8.89	9.2	8.18	8.67	9.17
dr8Lt2kZXmjKmgt7H	d831fe029167ce4e45b735d0	ICS	XGID110424	36	Girona	12765.0	9	9	9	9	9	7	9	7	1	7	9	8	2	6	2	6	3	4	4	9	9	9	9	7	8	9	5	6	6	9	8	6	7	4	6	4	5	5	6.73	7.25	5.98	6.6	6.62
kEHCrxv25gHYHMnQq	d831fe029167ce4e45b735d0	ICS	XGID110424	36	Girona	12765.0	6	6	5	6	5	6	6	4	6	8	6	8	10	1	9	6	1	6	10	6	6	5	6	6	6	6	4	6	8	6	8	10	1	9	6	1	6	10	6.11	6.16	5.96	6.04	5.86
uKjpGHomzMHHMcCyZ	d831fe029167ce4e45b735d0	ICS	XGID110424	36	Girona	12765.0	4	4	4	4	4	4	4	4	4	4	4	4	4	4	4	5	4	4	4	4	4	4	4	4	4	4	4	4	5	4	4	4	4	4	4	4	4	4	4.02	4.05	4.04	4.02	4.0
xaTAxT3RYzoFKjmnN	d831fe029167ce4e45b735d0	ICS	XGID110424	36	Girona	12765.0	7	9	7	9	8	10	6	6	3	5	2	6	3	2	3	5	6	6	6	7	8	7	9	8	8	6	6	3	5	7	6	3	7	6	8	9	6	6	6.16	6.61	5.39	6.53	6.17
tvtQP34aewzqsWFSr	d831fe029167ce4e45b735d0	ICS	XGID110424	36	Girona	12765.0	6	7	8	8	7	6	8	7	4	4	10	8	8	7	3	3	2	5	4	8	7	6	7	6	6	5	7	4	5	10	8	8	8	3	3	2	2	2	6.27	5.75	6.16	5.58	6.33
YkytvPSxksszPxaMK	d831fe029167ce4e45b735d0	ICS	XGID110424	36	Girona	12765.0	6	6	6	6	6	6	6	6	6	6	6	6	6	6	6	6	6	6	6	6	6	6	6	6	6	6	6	6	6	6	6	6	6	6	6	6	6	6	6.0	6.0	6.0	6.0	6.0
2JA3NPNyBY8ZAD3p7	d831fe029167ce4e45b735d0	ICS	XGID110424	36	Girona	12765.0	7	7	7	8	7	7	7	7	5	8	8	5	5	8	8	8	3	8	5	7	6	6	6	6	6	6	6	7	9	6	4	7	8	6	6	9	6	6	6.73	6.41	6.6	6.39	6.69
vQiua2TuZ6tut7icx	d831fe029167ce4e45b735d0	ICS	XGID110424	36	Girona	12765.0	4	4	4	4	4	4	4	4	4	4	4	4	4	4	4	4	4	4	4	4	4	4	4	4	4	4	4	4	4	4	4	4	4	5	4	4	4	4	4.0	4.05	4.0	4.07	4.0
xuDoAbXEhkWQ7PNta	d831fe029167ce4e45b735d0	ICS	XGID110424	36	Girona	12765.0	10	10	10	10	10	10	10	10	10	8	10	10	10	10	10	8	10	10	8	8	10	10	9	10	10	9	10	10	8	10	10	10	10	10	8	10	8	8	9.77	9.36	9.75	9.51	9.76
Qt8nyZbJvo7g9fwmz	d831fe029167ce4e45b735d0	ICS	XGID110424	36	Girona	12765.0	8	10	8	9	9	7	8	3	6	7	6	8	6	3	2	7	6	6	2	8	8	8	8	9	7	8	3	6	7	6	8	6	3	2	7	6	6	2	6.68	6.55	5.88	5.81	6.74
cY2WfG8egtiNaJQuy	d831fe029167ce4e45b735d0	ICS	XGID110424	36	Girona	12765.0	8	8	8	8	8	8	8	8	8	8	8	8	8	8	7	6	8	7	8	8	8	8	8	8	8	8	8	8	8	8	8	8	8	6	6	7	7	7	7.86	7.73	7.79	7.58	7.98
8wbw2nf7itLnDQ2dD	d831fe029167ce4e45b735d0	ICS	XGID110424	36	Girona	12765.0	1	8	8	5	5	5	5	8	8	5	8	5	10	8	5	8	8	8	8	5	8	8	5	5	5	5	8	8	5	8	5	10	8	5	8	8	8	8	6.23	6.59	7.02	7.09	6.55
HcQugGnC6cYz2ux9s	d831fe029167ce4e45b735d0	ICS	XGID110424	36	Girona	12765.0	5	10	9	10	9	7	8	10	5	6	10	9	5	7	9	6	7	10	7	7	10	10	10	10	5	8	10	5	8	10	9	8	8	9	3	7	10	9	7.8	8.2	8.09	8.54	7.83
TRDhX7YeXJfMyYK4S	d831fe029167ce4e45b735d0	ICS	XGID110424	36	Girona	12765.0	5	9	9	6	8	4	7	7	6	8	7	5	7	8	8	7	6	5	5	5	8	9	7	8	5	7	7	6	8	7	5	7	8	8	7	6	5	5	6.57	6.66	6.7	6.75	6.6
p4vBbmsbfKCTok79A	d831fe029167ce4e45b735d0	ICS	XGID110424	36	Girona	12765.0	9	9	8	4	4	9	7	7	3	4	10	8	1	3	1	7	1	7	1	2	9	2	4	4	2	2	3	3	3	4	3	1	3	1	7	3	7	3	5.95	3.14	5.02	3.26	5.76
L2B9yRxgCvefF4h4z	d831fe029167ce4e45b735d0	ICS	XGID110424	36	Girona	12765.0	8	9	7	7	8	9	8	6	8	7	9	10	7	9	5	8	5	7	7	8	9	7	8	9	9	9	7	7	8	10	10	6	9	6	9	7	9	9	7.61	8.18	7.44	8.16	7.74
QWuzEFS9yTQDkPXRj	d831fe029167ce4e45b735d0	ICS	XGID110424	36	Girona	12765.0	6	6	6	6	6	6	6	6	6	6	6	6	6	6	6	6	6	6	6	6	7	6	6	6	6	6	6	6	6	6	6	6	6	6	6	6	6	6	6.0	6.05	6.0	6.02	6.0
8vegwsSLobCxSTdtu	d831fe029167ce4e45b735d0	ICS	XGID110424	36	Girona	12765.0	9	9	9	5	9	7	5	5	8	8	6	9	2	4	7	2	2	8	3	7	9	7	7	9	7	7	5	8	8	9	8	9	4	9	7	8	8	4	6.55	7.39	5.89	7.3	6.45
u3HF2eg7AsiLrsQRx	d831fe029167ce4e45b735d0	ICS	XGID110424	36	Girona	12765.0	10	9	9	10	9	10	8	10	9	9	9	8	9	8	10	9	4	10	9	9	5	6	5	7	5	6	5	7	5	7	7	3	6	1	9	4	9	8	8.98	6.02	8.77	5.88	8.98
AwC9c9776d3vC9gsn	d831fe029167ce4e45b735d0	ICS	XGID110424	36	Girona	12765.0	8	8	8	8	6	6	6	8	8	7	7	8	7	7	8	5	5	6	6	8	8	8	8	6	6	6	8	8	7	7	8	7	7	8	6	5	6	6	7.0	7.02	6.89	6.93	7.19
Lo6TeXt3ALtdY3SAE	d831fe029167ce4e45b735d0	ICS	XGID110424	36	Girona	12765.0	8	10	7	10	9	6	8	9	8	8	7	9	1	7	1	6	5	7	6	6	9	7	10	8	5	7	9	9	7	9	9	1	6	1	6	7	7	7	7.02	6.77	6.56	6.67	7.69
o9gezY537yr3RN4ZC	d831fe029167ce4e45b735d0	ICS	XGID110424	36	Girona	12765.0	8	7	9	6	7	6	9	7	7	8	7	9	1	1	1	9	8	8	1	10	10	10	10	9	10	9	10	10	9	10	6	8	10	8	10	8	3	10	6.64	9.05	5.84	8.68	6.55
BrXrLKouyj7G94End	d831fe029167ce4e45b735d0	ICS	XGID110424	36	Girona	12765.0	5	10	10	5	10	3	5	5	3	10	10	10	10	10	10	10	10	10	10	5	10	5	5	10	3	5	5	3	10	10	10	10	10	10	10	10	10	10	7.68	7.23	8.72	8.37	7.24
4Ezaqy4rjSKR4iNsY	d831fe029167ce4e45b735d0	ICS	XGID110424	36	Girona	12765.0	9	8	9	9	9	8	8	8	7	7	9	8	7	6	5	6	2	7	5	5	8	6	7	9	6	8	6	8	7	8	8	7	6	5	3	2	7	5	7.5	6.43	7.02	6.32	7.52
ggnN645FsqRsA3uh5	d831fe029167ce4e45b735d0	ICS	XGID110424	36	Girona	12765.0	8	9	10	9	10	10	9	9	6	10	8	10	3	6	1	10	1	7	4	8	9	8	9	10	9	8	9	6	9	10	10	5	6	4	10	5	8	5	7.68	7.86	6.86	7.54	7.93
B7YzEFDE9iK3qc3Cm	d831fe029167ce4e45b735d0	ICS	XGID110424	36	Girona	12765.0	9	10	10	10	10	9	10	9	7	8	7	9	6	8	8	8	8	7	6	7	9	8	8	8	7	7	8	6	7	7	9	6	8	8	7	8	7	6	8.59	7.39	8.19	7.46	8.55
DDDTnAXQKnA9YiG6W	d831fe029167ce4e45b735d0	ICS	XGID110424	36	Girona	12765.0	7	7	6	7	7	5	6	5	9	5	8	8	9	6	7	5	5	5	6	8	7	6	8	8	7	7	7	7	7	8	8	9	8	8	6	7	5	8	6.43	7.27	6.51	7.37	6.52
xP2WEG8tPce6KZ7zr	d831fe029167ce4e45b735d0	ICS	XGID110424	36	Girona	12765.0	8	9	9	9	7	9	9	9	5	9	8	9	9	5	9	9	8	7	7	8	7	9	8	7	9	8	9	5	9	8	8	9	5	9	9	8	6	7	8.27	7.95	8.0	7.75	8.14
SDzFFr7ERHofwLegt	d831fe029167ce4e45b735d0	ICS	XGID110424	36	Girona	12765.0	1	1	1	1	1	1	1	1	1	1	1	1	1	1	1	1	1	1	1	1	1	1	1	1	1	1	1	1	1	1	1	1	1	1	1	1	1	1	1.0	1.0	1.0	1.0	1.0
6YbW3muFsELxLAbtA	d831fe029167ce4e45b735d0	ICS	XGID110424	36	Girona	12765.0	9	9	8	9	8	9	7	7	5	8	6	8	6	7	6	6	6	6	7	9	9	8	9	8	9	7	9	8	8	8	8	9	9	8	8	9	8	9	7.43	8.39	6.98	8.42	7.5
wzAPYJCNY9cMptTSa	d831fe029167ce4e45b735d0	ICS	XGID110424	36	Girona	12765.0	8	8	7	8	8	7	7	8	5	7	8	9	3	5	4	5	3	4	5	8	7	7	7	8	7	7	7	6	7	8	9	4	4	5	6	6	4	5	6.5	6.64	6.02	6.25	6.71
u5iTxzGCDSdbB2bv8	d831fe029167ce4e45b735d0	ICS	XGID110424	36	Girona	12765.0	9	9	9	9	9	9	9	7	6	9	8	9	2	2	4	9	3	5	8	9	9	9	9	9	9	9	5	6	9	10	9	2	2	8	9	2	7	9	7.52	7.8	6.58	7.0	7.4
XEtZEvhS3cgRx2v9r	ef63b24db877381feab2dc40	EBA	XGID090424	31	Camp de Tarragona	19128.0	7	7	8	7	8	7	7	6	7	6	9	9	8	8	8	7	7	7	7	6	7	7	7	8	6	7	6	7	6	9	9	8	8	8	7	7	7	7	7.34	7.07	7.54	7.42	7.14
5vPF7YSoHdyZBNx3A	ef63b24db877381feab2dc40	EBA	XGID090424	31	Camp de Tarragona	19128.0	8	7	8	9	8	9	8	8	8	8	8	9	9	8	8	8	8	9	7	8	8	7	9	6	8	9	8	8	8	8	9	9	9	8	8	8	9	8	8.18	8.11	8.19	8.14	8.19
DE7CJuBg3YoxcY5XY	ef63b24db877381feab2dc40	EBA	XGID090424	31	Camp de Tarragona	19128.0	7	10	10	9	10	10	10	10	8	5	8	10	8	5	3	9	1	8	7	7	10	10	9	10	10	10	10	10	9	10	10	8	10	8	10	5	10	10	8.09	9.23	7.61	9.26	8.12
Z4raqBDZDqvyr2qxb	ef63b24db877381feab2dc40	EBA	XGID090424	31	Camp de Tarragona	19128.0	7	8	9	7	8	7	7	7	6	7	9	8	7	5	7	7	4	6	6	7	8	9	7	8	7	7	7	8	7	9	8	7	7	7	7	5	8	7	7.09	7.41	6.91	7.4	6.93
mhKweY624Rs6YYqg3	ef63b24db877381feab2dc40	EBA	XGID090424	31	Camp de Tarragona	19128.0	10	10	8	8	10	8	8	8	8	10	10	10	10	5	9	10	8	7	10	10	10	8	10	10	10	10	9	10	10	10	10	10	10	9	10	8	8	10	8.8	9.55	8.67	9.44	8.69
PxtxWz2Qg9HDpZ7QW	ef63b24db877381feab2dc40	EBA	XGID090424	31	Camp de Tarragona	19128.0	10	10	10	10	10	10	10	10	10	10	10	10	10	10	10	10	7	10	10	9	9	10	10	10	10	10	10	10	10	10	10	10	10	10	10	7	10	10	9.86	9.73	9.79	9.75	9.86
WQ3TP7Qdh332SegWn	ef63b24db877381feab2dc40	EBA	XGID090424	31	Camp de Tarragona	19128.0	8	8	8	7	8	5	7	7	9	9	10	10	5	7	9	8	7	7	5	10	10	10	10	8	9	10	8	10	10	10	10	5	9	9	10	8	8	7	7.48	9.11	7.53	8.7	7.52
zYtEpEAzfLBKY4idC	ef63b24db877381feab2dc40	EBA	XGID090424	31	Camp de Tarragona	19128.0	8	9	10	9	9	9	9	9	7	10	9	10	9	8	10	10	6	9	9	8	9	10	9	10	10	9	10	10	10	10	10	10	9	10	10	8	9	10	8.91	9.48	8.89	9.6	8.74
Sn3TmPso5ZdrRmNp2	ef63b24db877381feab2dc40	EBA	XGID090424	31	Camp de Tarragona	19128.0	9	10	9	9	8	9	8	9	9	9	10	10	10	8	8	10	2	7	5	9	9	9	9	9	9	8	9	10	8	10	10	10	9	9	10	5	8	8	8.41	8.8	8.11	8.81	8.64
cuDRMgHxGqevwgmig	ef63b24db877381feab2dc40	EBA	XGID090424	31	Camp de Tarragona	19128.0	7	7	9	9	8	9	7	8	9	7	10	10	9	8	10	10	7	6	6	7	8	9	9	8	9	7	8	9	7	10	10	9	9	10	10	8	8	7	8.14	8.39	8.3	8.67	8.12
2Zs3GBy7TbJ858vpf	ef63b24db877381feab2dc40	EBA	XGID090424	31	Camp de Tarragona	19128.0	8	9	7	8	9	9	7	7	7	8	10	10	3	5	4	9	4	7	5	6	9	8	8	8	8	6	8	8	8	10	10	6	8	7	9	5	8	5	7.27	7.48	6.82	7.6	7.48
d3ZZnmszBGhxPtCHR	ef63b24db877381feab2dc40	EBA	XGID090424	31	Camp de Tarragona	19128.0	7	6	6	8	8	6	6	7	7	6	8	9	8	6	6	6	4	6	5	7	6	6	8	8	6	6	7	7	6	8	9	8	6	6	6	6	6	7	6.55	6.73	6.61	6.89	6.69
N23YswwdrcEmQFWuo	ef63b24db877381feab2dc40	EBA	XGID090424	31	Camp de Tarragona	19128.0	2	5	5	7	7	6	5	5	8	5	6	9	6	7	7	8	1	5	5	2	7	7	8	7	6	5	7	8	7	6	9	6	8	7	8	7	5	5	5.43	6.23	5.82	6.7	5.67
BiaePnXZyT9a3Dz3t	ef63b24db877381feab2dc40	EBA	XGID090424	31	Camp de Tarragona	19128.0	7	9	10	9	8	9	9	9	9	7	9	10	9	10	8	9	9	8	7	8	9	9	9	9	8	9	8	8	7	10	10	9	10	9	10	8	7	8	8.66	8.59	8.79	8.77	8.74
2MzJNjMCsN4xqpJd3	ef63b24db877381feab2dc40	EBA	XGID090424	31	Camp de Tarragona	19128.0	7	9	5	6	7	4	6	7	6	3	9	10	10	4	10	8	3	8	2	6	9	4	5	7	4	5	5	8	3	9	10	10	4	10	8	3	8	2	6.36	6.05	6.65	6.42	6.19
p9pGrgaJtKDyzhiqo	ef63b24db877381feab2dc40	EBA	XGID090424	31	Camp de Tarragona	19128.0	10	10	10	9	9	9	8	6	8	8	9	10	9	8	8	8	6	8	6	10	10	9	9	10	9	8	6	8	7	9	10	9	8	8	8	6	8	6	8.55	8.45	8.21	8.19	8.4
gYrWxmqf2xTRdCoB3	ef63b24db877381feab2dc40	EBA	XGID090424	31	Camp de Tarragona	19128.0	7	8	7	8	8	8	8	7	6	7	9	10	10	9	9	8	6	9	7	7	8	8	8	8	8	8	8	8	7	9	10	10	9	9	8	6	9	7	7.84	8.07	8.11	8.32	7.74
oiKNKh5n7Te72wWYb	ef63b24db877381feab2dc40	EBA	XGID090424	31	Camp de Tarragona	19128.0	7	8	8	8	7	8	8	8	8	7	8	8	8	8	8	8	8	8	8	8	8	8	7	8	8	8	8	8	7	8	8	8	8	8	8	8	8	8	7.82	7.91	7.89	7.95	7.83
ehKTBdK5nukXfxFZB	ef63b24db877381feab2dc40	EBA	XGID090424	31	Camp de Tarragona	19128.0	9	9	8	8	7	9	9	9	6	5	6	9	9	8	9	9	6	9	6	8	8	8	8	7	9	9	9	5	5	6	9	9	8	9	9	6	9	6	8.02	7.84	7.88	7.81	7.76
yBqNBHqTihinF78rM	ef63b24db877381feab2dc40	EBA	XGID090424	31	Camp de Tarragona	19128.0	9	9	9	9	8	8	9	10	7	9	9	9	9	7	8	9	9	9	9	9	9	9	9	8	8	8	9	8	9	9	9	9	9	9	9	9	9	9	8.73	8.73	8.68	8.82	8.69
334H9PxG2N5FXftLX	ef63b24db877381feab2dc40	EBA	XGID090424	31	Camp de Tarragona	19128.0	8	8	9	9	7	9	9	10	10	10	7	10	8	8	10	10	8	9	8	8	8	8	9	8	9	9	10	10	10	8	10	8	8	10	10	8	9	8	8.77	8.77	8.7	8.77	8.88
omCwCqAy7KZKvSKjs	ef63b24db877381feab2dc40	EBA	XGID090424	31	Camp de Tarragona	19128.0	10	10	10	10	9	10	10	8	8	8	10	10	10	10	10	10	9	10	9	8	10	8	8	9	10	7	8	10	8	10	10	10	10	10	10	9	10	9	9.59	8.95	9.54	9.26	9.33
T4ijeMZcRc4KvxTPx	ef63b24db877381feab2dc40	EBA	XGID090424	31	Camp de Tarragona	19128.0	10	10	8	9	9	9	9	9	8	10	9	10	9	8	10	9	6	9	9	8	9	7	9	8	8	9	7	9	9	8	10	9	7	10	9	7	9	9	8.98	8.41	8.81	8.39	8.98
bFNFomM3mZ9WxPRiQ	ef63b24db877381feab2dc40	EBA	XGID090424	31	Camp de Tarragona	19128.0	10	10	10	10	8	5	8	7	7	8	9	8	9	7	8	8	6	7	7	10	10	10	10	8	9	8	9	9	9	10	8	10	8	8	10	9	9	8	8.07	9.09	7.86	8.93	7.95
BzsXK7mMRtLw5yeEs	ef63b24db877381feab2dc40	EBA	XGID090424	31	Camp de Tarragona	19128.0	9	9	9	9	8	8	8	9	9	8	9	9	9	7	8	9	7	8	8	9	8	9	8	8	8	8	8	9	8	9	9	9	7	8	9	7	8	8	8.45	8.32	8.35	8.23	8.5
cMGq8gwQgsYNZhYfi	ef63b24db877381feab2dc40	EBA	XGID090424	31	Camp de Tarragona	19128.0	10	10	10	10	10	10	10	10	10	10	10	10	10	10	10	10	10	10	10	10	10	10	10	10	10	10	10	10	10	10	10	10	10	10	10	10	10	10	10.0	10.0	10.0	10.0	10.0
FLtc7J7ppxWTGubWW	ef63b24db877381feab2dc40	EBA	XGID090424	31	Camp de Tarragona	19128.0	9	10	9	9	9	9	9	10	9	8	9	10	10	9	9	7	8	9	9	8	10	9	9	7	9	9	9	9	8	9	10	10	9	10	7	8	9	9	9.05	8.86	9.07	8.91	9.14
CqkBs3n5RYFGpq58q	ef63b24db877381feab2dc40	EBA	XGID090424	31	Camp de Tarragona	19128.0	9	9	9	9	10	10	9	9	8	9	10	10	9	9	10	8	6	8	7	9	9	9	9	10	9	9	9	8	9	10	10	9	10	10	8	7	8	8	8.93	8.95	8.82	9.0	8.9
Dr7K6hZpCsMdxZPYi	ef63b24db877381feab2dc40	EBA	XGID090424	31	Camp de Tarragona	19128.0	8	9	9	8	8	7	9	8	5	7	9	9	7	8	7	7	3	6	7	8	9	9	7	8	7	7	8	6	6	9	9	6	6	7	7	3	8	7	7.57	7.34	7.37	7.21	7.43
C67TgL4NNsANkRfD8	ef63b24db877381feab2dc40	EBA	XGID090424	31	Camp de Tarragona	19128.0	4	4	6	5	7	5	6	3	7	3	3	5	7	5	7	4	3	4	5	7	7	8	7	7	7	7	7	8	8	7	8	9	9	9	8	8	8	8	4.98	7.61	5.0	7.86	4.67
mEWnQmirZaMKSuY2a	ef63b24db877381feab2dc40	EBA	XGID090424	31	Camp de Tarragona	19128.0	8	8	8	8	8	8	8	8	8	8	9	10	10	8	9	8	7	7	7	8	8	8	8	8	8	8	8	8	8	9	10	10	8	9	8	7	7	7	8.14	8.14	8.21	8.21	8.14
AWy7ko4wgbazMWZS2	614166e3f48b55f7ce1a0a02	OSI	XGID130824	17	Barcelona Metropolitana Nord	11432.0	8	8	8	9	8	8	7	9	8	8	8	5	7	7	7	9	4	8	8	8	8	8	9	8	9	8	9	8	8	8	8	7	8	7	9	4	8	8	7.59	7.93	7.4	7.75	7.71
oHaajiutXBgt7ftsp	614166e3f48b55f7ce1a0a02	OSI	XGID130824	17	Barcelona Metropolitana Nord	11432.0	2	8	4	8	8	8	7	8	8	8	7	7	8	8	8	8	7	3	5	3	6	5	8	8	8	7	8	8	8	7	7	8	8	8	8	7	3	5	6.5	6.59	6.81	6.86	7.24
Eqz2EKgLx9NhdNzkF	614166e3f48b55f7ce1a0a02	OSI	XGID130824	17	Barcelona Metropolitana Nord	11432.0	10	10	10	10	10	10	10	9	6	10	10	10	10	10	10	10	8	10	10	10	10	10	10	10	10	10	9	7	10	10	10	10	10	10	10	8	9	10	9.68	9.68	9.65	9.61	9.43
YZj4RB3Jd4xX9Rq96	614166e3f48b55f7ce1a0a02	OSI	XGID130824	17	Barcelona Metropolitana Nord	11432.0	7	9	9	9	9	8	8	7	7	8	9	9	6	7	7	8	8	8	6	7	9	9	8	9	8	8	7	7	8	9	9	6	7	7	8	8	8	6	7.89	7.84	7.79	7.75	7.9
78iyF2zrrB3MvNQvq	614166e3f48b55f7ce1a0a02	OSI	XGID130824	17	Barcelona Metropolitana Nord	11432.0	10	10	10	10	10	9	9	8	9	9	8	10	5	8	4	8	4	4	3	10	10	10	10	10	9	9	8	9	9	10	10	10	8	8	10	4	8	9	8.09	9.09	7.28	8.82	8.45
kEh5W4hSDc7AAmjg7	614166e3f48b55f7ce1a0a02	OSI	XGID130824	17	Barcelona Metropolitana Nord	11432.0	9	8	9	9	8	8	7	8	8	8	9	10	9	8	8	9	7	7	7	8	8	8	8	8	7	7	8	8	8	9	10	9	7	8	9	7	8	8	8.2	7.95	8.19	8.11	8.21
BR3WM86qcj3LpFZRZ	614166e3f48b55f7ce1a0a02	OSI	XGID130824	17	Barcelona Metropolitana Nord	11432.0	6	7	8	8	9	9	9	9	6	8	9	9	8	6	4	6	5	3	5	7	7	8	8	9	9	9	9	7	8	9	9	8	6	4	6	5	3	5	7.27	7.41	6.96	7.02	7.55
FohiGKJMokBZdpFQZ	614166e3f48b55f7ce1a0a02	OSI	XGID130824	17	Barcelona Metropolitana Nord	11432.0	8	7	7	8	8	7	8	8	7	7	8	9	7	8	6	8	7	7	6	8	7	7	7	7	6	7	8	8	7	9	9	7	8	8	8	7	8	6	7.41	7.36	7.4	7.54	7.48
AiwvWNdYmyXgRih4L	614166e3f48b55f7ce1a0a02	OSI	XGID130824	17	Barcelona Metropolitana Nord	11432.0	9	9	8	9	10	7	5	8	9	8	10	9	10	9	9	8	7	9	7	9	9	8	9	10	6	5	8	9	8	10	9	10	9	9	8	4	9	7	8.2	7.98	8.53	8.28	8.38
yk3ooYktcr6asu7CY	614166e3f48b55f7ce1a0a02	OSI	XGID130824	17	Barcelona Metropolitana Nord	11432.0	9	8	8	9	8	9	8	9	7	9	7	9	6	9	8	9	4	8	8	9	8	8	9	8	9	8	9	8	9	8	9	7	9	8	9	6	9	9	8.05	8.36	7.82	8.28	8.1
5nc5a6Q6YqAgPwBPi	614166e3f48b55f7ce1a0a02	OSI	XGID130824	17	Barcelona Metropolitana Nord	11432.0	9	9	9	9	8	9	9	9	7	9	8	9	2	3	2	5	1	5	2	9	9	6	9	8	8	8	10	9	9	9	9	2	3	2	5	2	9	2	7.09	7.05	5.91	6.19	7.48
hbwgXmigZvSZJ5Nvd	614166e3f48b55f7ce1a0a02	OSI	XGID130824	17	Barcelona Metropolitana Nord	11432.0	10	9	10	8	8	9	8	6	2	7	8	8	8	7	3	8	4	1	4	8	8	9	7	7	7	7	6	6	6	7	7	7	6	6	7	3	7	7	7.16	6.93	6.39	6.63	6.98
XNGcS5PYCJ4nhMw6f	614166e3f48b55f7ce1a0a02	OSI	XGID130824	17	Barcelona Metropolitana Nord	11432.0	8	9	9	7	8	8	7	8	7	8	9	9	3	5	3	5	6	6	7	8	9	8	8	8	8	8	8	8	8	9	9	3	5	3	5	7	6	8	7.23	7.41	6.75	6.93	7.43
2K8si54m8ME2eHZE6	614166e3f48b55f7ce1a0a02	OSI	XGID130824	17	Barcelona Metropolitana Nord	11432.0	10	10	10	10	10	10	10	9	8	10	10	10	10	10	8	10	10	7	8	10	10	10	10	10	10	10	9	8	10	10	10	10	10	8	10	10	7	8	9.55	9.55	9.37	9.37	9.6
cXEv2RfRDf3tn6jPe	614166e3f48b55f7ce1a0a02	OSI	XGID130824	17	Barcelona Metropolitana Nord	11432.0	8	8	8	9	9	9	9	6	8	8	10	10	8	8	8	8	8	8	7	8	8	8	9	9	9	9	6	8	8	10	10	8	8	8	9	8	8	7	8.32	8.34	8.25	8.28	8.24
8s57bKs7hzxDAusPr	614166e3f48b55f7ce1a0a02	OSI	XGID130824	17	Barcelona Metropolitana Nord	11432.0	7	9	8	10	10	10	8	10	7	8	8	9	10	9	8	8	9	9	9	7	7	8	10	10	10	8	10	8	8	8	9	10	9	8	8	9	9	9	8.66	8.61	8.88	8.88	8.86
cPj2wu3odui25ZdDX	614166e3f48b55f7ce1a0a02	OSI	XGID130824	17	Barcelona Metropolitana Nord	11432.0	6	6	7	5	7	4	4	2	1	2	6	1	5	2	2	1	1	1	2	8	7	2	7	2	7	7	7	9	5	8	8	9	8	9	8	8	9	8	3.84	6.91	3.3	7.16	3.5
6J2uyGWAgPrws2Qwa	096b37fdfa331ad632c6b348	ICS	XGID200824	28	Girona	35856.0	9	9	8	9	8	8	8	8	9	7	10	10	7	7	8	10	8	10	8	9	10	8	9	8	8	9	8	9	8	10	10	7	7	8	10	8	9	8	8.43	8.57	8.44	8.44	8.38
jBaTLCkkFfGmzqEsv	096b37fdfa331ad632c6b348	ICS	XGID200824	28	Girona	35856.0	10	10	10	10	10	10	10	10	10	10	10	10	1	10	10	10	10	10	10	10	10	10	10	10	10	10	10	10	10	10	10	1	10	10	10	10	1	10	9.59	9.18	9.37	8.74	9.57
7vGnEy99bWJYyqRRk	096b37fdfa331ad632c6b348	ICS	XGID200824	28	Girona	35856.0	8	9	8	9	9	6	7	8	4	7	8	7	6	1	2	2	2	1	7	4	8	6	7	8	6	5	6	7	5	8	7	9	6	6	7	6	7	7	6.3	6.34	5.54	6.75	6.55
LNiTvZ45QYr2Xq9kb	096b37fdfa331ad632c6b348	ICS	XGID200824	28	Girona	35856.0	9	8	10	10	9	9	8	10	8	9	5	10	10	6	8	10	1	9	7	6	8	7	7	8	9	5	9	10	7	5	10	10	6	9	10	5	7	7	8.36	7.45	8.0	7.63	8.31
mGKnYbe4Pz7oSxo3R	096b37fdfa331ad632c6b348	ICS	XGID200824	28	Girona	35856.0	5	5	5	9	7	10	8	9	4	9	9	5	3	2	4	3	4	5	3	8	3	3	4	4	5	5	4	8	5	8	3	1	8	3	3	5	3	2	6.11	4.57	5.46	4.25	6.57
G8gCPHAwGcXEQJhq2	096b37fdfa331ad632c6b348	ICS	XGID200824	28	Girona	35856.0	8	8	8	7	7	8	8	8	7	6	9	8	8	4	8	8	2	7	7	8	8	8	7	8	7	8	7	7	6	9	8	8	3	8	8	2	7	7	7.36	7.25	7.05	6.95	7.12
i25aPdD8sE9Tx2Lkq	096b37fdfa331ad632c6b348	ICS	XGID200824	28	Girona	35856.0	10	10	10	10	10	10	10	10	10	10	10	10	10	10	10	10	10	10	10	10	10	10	10	10	10	10	10	10	10	10	10	10	10	10	10	10	10	10	10.0	10.0	10.0	10.0	10.0
o9itoNdig57Q59vNM	096b37fdfa331ad632c6b348	ICS	XGID200824	28	Girona	35856.0	8	9	8	9	9	7	8	7	6	8	9	9	9	6	8	9	8	8	9	7	10	8	10	9	9	9	9	8	9	9	9	10	8	8	10	9	8	9	8.07	8.73	8.12	8.81	7.9
pE7mc6QC6jkgPkkqH	096b37fdfa331ad632c6b348	ICS	XGID200824	28	Girona	35856.0	9	9	8	9	8	9	7	8	7	8	9	8	7	7	7	8	8	8	8	8	9	8	9	8	8	8	8	8	8	9	8	7	8	8	8	8	8	8	8.07	8.09	7.89	8.05	8.14
hmnpKsFjieb9QBDuZ	096b37fdfa331ad632c6b348	ICS	XGID200824	28	Girona	35856.0	5	8	8	8	8	3	3	1	2	1	3	1	1	1	1	6	1	1	3	7	8	8	8	8	4	3	2	3	1	3	1	1	1	1	6	1	1	3	3.66	4.02	3.05	3.23	3.38
EmJ7yq3phwtAX292X	096b37fdfa331ad632c6b348	ICS	XGID200824	28	Girona	35856.0	8	7	9	5	9	7	8	6	8	8	8	9	9	7	8	8	8	8	8	9	8	7	8	9	8	8	8	8	8	8	9	9	7	8	8	8	8	8	7.84	8.11	7.91	8.09	7.43
dyQCgSgn6zRxxr8tv	096b37fdfa331ad632c6b348	ICS	XGID200824	28	Girona	35856.0	8	7	9	9	8	8	7	8	6	8	7	9	7	7	8	7	6	6	7	8	8	6	7	7	6	5	6	8	7	9	8	8	8	7	8	8	7	8	7.59	7.09	7.46	7.35	7.52
xFxfgSzvfBF3EzxrK	096b37fdfa331ad632c6b348	ICS	XGID200824	28	Girona	35856.0	8	8	8	7	8	8	7	6	6	7	8	8	4	7	7	8	6	7	7	7	8	8	7	8	7	7	7	6	7	8	8	4	7	7	8	6	7	7	7.2	7.07	7.0	7.02	7.0
6SfNTtpRjAgeCzbkg	096b37fdfa331ad632c6b348	ICS	XGID200824	28	Girona	35856.0	9	9	9	9	9	9	9	9	9	8	9	10	10	10	9	10	9	10	9	9	9	9	9	9	9	9	9	9	8	8	10	10	10	9	9	9	9	9	9.14	9.02	9.3	9.12	9.07
dBSeqCEewkPxbLnFm	096b37fdfa331ad632c6b348	ICS	XGID200824	28	Girona	35856.0	8	10	10	8	9	10	9	10	10	8	8	10	10	8	8	9	9	9	9	9	10	10	9	9	10	9	10	10	8	9	10	10	9	8	9	9	9	9	9.11	9.32	9.09	9.28	9.17
nfzMBPyftXYi4ieii	096b37fdfa331ad632c6b348	ICS	XGID200824	28	Girona	35856.0	8	7	9	8	8	9	8	8	7	9	7	9	7	7	8	8	7	8	7	7	6	6	6	7	7	7	7	6	7	6	9	6	6	8	7	6	8	7	7.98	6.8	7.79	6.84	7.86
dGZ5oZNZydqBzrKHs	096b37fdfa331ad632c6b348	ICS	XGID200824	28	Girona	35856.0	7	8	9	9	8	9	8	8	9	9	9	9	7	7	6	7	7	9	9	8	8	9	9	8	9	8	8	9	9	9	9	7	7	6	7	7	9	9	8.18	8.27	8.07	8.09	8.36
rPCgQR5nSdo2MZKzM	096b37fdfa331ad632c6b348	ICS	XGID200824	28	Girona	35856.0	8	9	9	9	8	10	9	8	10	9	10	9	9	9	8	10	9	10	10	9	8	9	9	8	10	9	8	10	9	10	9	9	9	8	10	9	10	10	9.07	9.11	9.09	9.09	9.12
qMJpANhvZuJWnm3PW	096b37fdfa331ad632c6b348	ICS	XGID200824	28	Girona	35856.0	9	9	9	9	9	9	9	8	9	9	9	9	8	8	8	8	8	8	8	9	9	9	9	9	9	9	8	9	9	9	9	8	8	8	8	8	8	8	8.68	8.68	8.47	8.47	8.71
ZPEdjsKE9ZrgF7FWu	096b37fdfa331ad632c6b348	ICS	XGID200824	28	Girona	35856.0	2	3	4	5	5	3	4	3	8	2	9	9	9	7	2	2	3	9	5	3	8	9	9	9	8	8	8	8	5	9	9	9	9	7	9	8	9	8	4.66	7.77	5.46	8.35	4.88
GuJ4zmhBQCaoaXPdL	096b37fdfa331ad632c6b348	ICS	XGID200824	28	Girona	35856.0	8	8	8	8	8	8	8	8	8	8	8	8	7	6	8	8	7	7	7	8	8	8	8	8	8	8	8	8	8	8	8	7	6	8	8	7	7	7	7.77	7.77	7.58	7.58	7.76
sNSQuxq4n9JyNGAwK	096b37fdfa331ad632c6b348	ICS	XGID200824	28	Girona	35856.0	8	9	9	8	8	8	8	6	7	8	8	9	9	9	9	9	8	8	8	8	8	9	8	7	8	8	6	9	7	9	9	9	9	9	9	8	8	8	8.18	8.18	8.23	8.26	7.98
iZSoWH3s2beRjf55Y	096b37fdfa331ad632c6b348	ICS	XGID200824	28	Girona	35856.0	9	9	9	9	9	10	9	9	9	9	9	9	9	9	9	9	9	9	9	9	9	9	9	9	10	9	9	9	9	9	9	9	9	9	9	9	9	9	9.09	9.09	9.04	9.04	9.1
JJj8cWxwKLYu7jYA9	096b37fdfa331ad632c6b348	ICS	XGID200824	28	Girona	35856.0	7	7	7	7	6	6	8	6	6	6	6	6	5	5	7	6	6	7	6	7	7	7	7	7	7	8	8	7	7	6	7	6	6	7	6	6	7	6	6.48	6.91	6.21	6.72	6.29
R2vSSwjzizQ7cEgTt	096b37fdfa331ad632c6b348	ICS	XGID200824	28	Girona	35856.0	5	5	3	3	5	3	5	5	7	7	10	5	3	6	8	9	5	5	5	5	5	5	5	7	10	6	5	7	6	10	6	3	5	1	7	6	5	4	5.11	5.82	5.46	5.51	5.14
cwDqbrnpw2pMsHvB4	096b37fdfa331ad632c6b348	ICS	XGID200824	28	Girona	35856.0	10	9	9	9	9	8	9	9	8	8	10	9	9	9	8	8	7	8	9	10	9	9	10	9	9	10	9	9	9	10	10	10	9	9	9	10	10	10	8.75	9.5	8.68	9.51	8.69
sfGGa5jN7w6QsbrqD	096b37fdfa331ad632c6b348	ICS	XGID200824	28	Girona	35856.0	10	5	8	9	7	10	2	10	7	5	10	2	1	3	2	8	3	10	10	10	5	7	6	8	10	5	10	7	4	10	2	1	4	2	8	3	10	8	6.66	6.64	6.25	6.16	6.69
bSvTW62maByQyDeqX	096b37fdfa331ad632c6b348	ICS	XGID200824	28	Girona	35856.0	2	9	5	6	8	2	7	8	8	7	9	8	4	5	4	5	7	7	9	2	9	5	6	8	2	7	8	8	7	9	8	4	5	4	5	7	7	9	5.95	5.95	6.49	6.49	6.5
4dwh87vaeh2ezBxhP	79228058cb6e5d84f08f2a1b	ICS	XGID1270824	23	Barcelona Metropolitana Nord	22820.0	8	8	8	8	7	8	7	7	6	8	6	7	7	6	6	8	7	8	7	9	8	8	7	7	8	7	7	8	8	8	8	8	9	8	8	8	8	8	7.32	7.89	7.05	7.88	7.29
KacP2bhYnkxae6D9c	79228058cb6e5d84f08f2a1b	ICS	XGID1270824	23	Barcelona Metropolitana Nord	22820.0	8	8	8	8	7	8	7	7	6	8	6	7	7	7	6	7	7	8	7	9	8	8	7	7	8	7	7	6	8	8	8	8	7	7	8	7	8	7	7.32	7.61	7.09	7.46	7.33
fXh8QdcLbnxhmzAep	79228058cb6e5d84f08f2a1b	ICS	XGID1270824	23	Barcelona Metropolitana Nord	22820.0	10	8	8	9	10	10	8	8	4	8	7	5	8	5	1	5	1	2	8	10	5	8	9	10	10	8	8	10	8	10	5	10	10	1	5	10	8	8	7.09	8.25	6.14	8.05	7.24
EGPajJsBTkgsmfefr	79228058cb6e5d84f08f2a1b	ICS	XGID1270824	23	Barcelona Metropolitana Nord	22820.0	7	10	10	10	10	10	10	8	5	10	5	10	6	6	1	10	3	5	8	7	3	7	8	10	8	8	6	10	10	10	10	9	6	9	10	3	5	8	7.86	7.68	7.11	7.72	8.07
54Hb3NKWaRKkmFfKH	79228058cb6e5d84f08f2a1b	ICS	XGID1270824	23	Barcelona Metropolitana Nord	22820.0	7	5	5	8	5	8	8	5	4	5	9	10	10	4	9	10	4	3	10	7	4	5	6	5	5	5	5	4	5	10	10	10	3	9	10	4	3	8	6.82	6.07	6.82	6.39	6.36
pwDbpnzXE8zbc7Q3n	79228058cb6e5d84f08f2a1b	ICS	XGID1270824	23	Barcelona Metropolitana Nord	22820.0	8	9	7	9	7	6	8	9	9	6	9	10	8	9	9	8	9	6	7	8	9	8	9	9	8	8	9	10	8	9	10	10	10	10	9	9	10	8	7.89	8.8	8.12	9.14	8.12
T6sHgfAe8CPeKPApL	79228058cb6e5d84f08f2a1b	ICS	XGID1270824	23	Barcelona Metropolitana Nord	22820.0	8	9	9	8	9	9	9	8	8	9	8	9	8	8	8	9	7	7	7	8	9	9	8	9	9	9	8	10	10	9	10	10	9	9	9	9	9	9	8.34	9.0	8.14	9.07	8.33
9BkQbSGuqHxb4855h	79228058cb6e5d84f08f2a1b	ICS	XGID1270824	23	Barcelona Metropolitana Nord	22820.0	6	8	8	8	7	8	8	8	8	8	8	9	5	8	6	7	8	8	7	7	8	8	8	7	8	8	8	8	8	8	9	5	8	6	7	8	8	7	7.52	7.61	7.51	7.53	7.76
JEQvb8NfBphGP73Wv	79228058cb6e5d84f08f2a1b	ICS	XGID1270824	23	Barcelona Metropolitana Nord	22820.0	9	10	9	9	8	8	10	7	7	8	8	10	10	9	8	7	7	7	8	9	10	9	9	8	8	10	7	7	7	8	10	8	9	8	7	7	7	8	8.5	8.36	8.3	8.14	8.43
pL9QsYv7vkpq79ET2	79228058cb6e5d84f08f2a1b	ICS	XGID1270824	23	Barcelona Metropolitana Nord	22820.0	9	9	9	8	9	8	8	7	2	7	9	10	3	9	8	2	5	6	6	9	9	8	8	9	8	8	7	6	7	9	10	6	9	8	7	9	8	9	7.39	8.14	7.11	8.19	7.14
A8RCHvKv7Bq2nQDrt	79228058cb6e5d84f08f2a1b	ICS	XGID1270824	23	Barcelona Metropolitana Nord	22820.0	6	6	7	7	7	7	7	7	6	5	7	5	3	3	4	3	4	5	4	6	6	6	6	6	6	6	7	6	5	7	7	7	7	7	6	6	7	6	5.77	6.25	5.28	6.47	5.83
2TRmtGsfYXyKpbT6W	79228058cb6e5d84f08f2a1b	ICS	XGID1270824	23	Barcelona Metropolitana Nord	22820.0	6	6	6	6	6	5	7	5	4	7	5	8	4	7	4	5	6	5	6	6	6	6	6	6	4	7	7	7	7	7	8	7	7	6	5	6	7	6	5.73	6.27	5.63	6.47	5.74
8iDgHCqytwd7GwMK2	79228058cb6e5d84f08f2a1b	ICS	XGID1270824	23	Barcelona Metropolitana Nord	22820.0	9	9	9	9	9	9	9	7	9	9	7	10	8	6	9	9	6	9	9	6	9	9	9	9	9	9	7	9	9	7	10	8	6	9	9	6	9	9	8.61	8.34	8.3	8.25	8.43
4agHrmp8rGKq3m6aZ	79228058cb6e5d84f08f2a1b	ICS	XGID1270824	23	Barcelona Metropolitana Nord	22820.0	9	9	9	9	9	6	9	9	2	8	5	10	9	7	8	8	2	9	9	5	5	5	5	5	5	6	9	9	6	8	10	9	8	8	8	8	9	9	7.8	6.82	7.68	7.61	7.38
ca2wSsvCBvPngyzGd	79228058cb6e5d84f08f2a1b	ICS	XGID1270824	23	Barcelona Metropolitana Nord	22820.0	7	7	9	7	8	6	7	7	6	5	8	8	9	8	7	7	7	6	7	7	7	7	7	8	6	7	7	6	5	8	8	9	8	7	7	7	6	7	7.16	6.98	7.39	7.25	6.9
RiZsSJRPScrPS2Gsk	79228058cb6e5d84f08f2a1b	ICS	XGID1270824	23	Barcelona Metropolitana Nord	22820.0	8	8	9	9	8	6	7	8	8	5	9	9	9	5	9	9	9	9	9	5	5	8	9	7	6	7	6	8	5	9	9	9	8	9	9	9	9	9	8.0	7.43	8.26	8.09	7.69
FHXLA5rpH8KR7rGMh	79228058cb6e5d84f08f2a1b	ICS	XGID1270824	23	Barcelona Metropolitana Nord	22820.0	6	7	8	7	8	8	7	9	1	7	5	5	2	8	1	3	2	2	5	6	6	5	5	6	6	5	5	5	5	5	5	5	5	5	5	5	5	5	5.66	5.27	5.12	5.14	5.93
hgavcbePikbQWEeZQ	79228058cb6e5d84f08f2a1b	ICS	XGID1270824	23	Barcelona Metropolitana Nord	22820.0	8	10	8	10	8	8	9	9	7	7	5	10	2	4	5	8	3	7	7	8	7	7	8	7	4	7	5	9	5	7	8	5	7	4	5	6	9	9	7.36	6.68	6.68	6.7	7.52
rXddJQjbAgqHXWHxj	79228058cb6e5d84f08f2a1b	ICS	XGID1270824	23	Barcelona Metropolitana Nord	22820.0	8	9	7	10	9	8	8	8	8	9	9	10	10	8	9	8	8	8	9	7	9	7	9	9	8	8	8	9	9	10	10	9	8	9	8	9	9	9	8.45	8.45	8.6	8.72	8.64
KQFrJEaoZ4Jibptk6	79228058cb6e5d84f08f2a1b	ICS	XGID1270824	23	Barcelona Metropolitana Nord	22820.0	7	9	9	8	9	9	8	9	7	6	9	9	9	8	9	8	8	8	8	7	9	9	8	9	9	8	9	7	6	9	9	9	8	9	8	8	8	8	8.27	8.27	8.46	8.46	8.14
EeSLyD5CHtJkqLsDq	79228058cb6e5d84f08f2a1b	ICS	XGID1270824	23	Barcelona Metropolitana Nord	22820.0	10	9	8	8	9	10	10	10	10	10	10	10	10	10	10	10	10	10	10	10	9	8	8	7	6	7	8	8	9	6	6	6	6	6	6	6	6	6	9.64	7.23	9.7	6.7	9.64
CZAt8xzPaWHf7kswC	79228058cb6e5d84f08f2a1b	ICS	XGID1270824	23	Barcelona Metropolitana Nord	22820.0	5	9	7	7	9	7	9	5	5	5	5	9	9	5	4	5	5	4	4	5	9	5	7	9	5	9	5	5	5	5	9	9	5	5	5	5	4	4	6.41	6.09	6.12	5.98	6.43
eFfdcLhATWmeHPq5j	79228058cb6e5d84f08f2a1b	ICS	XGID1270824	23	Barcelona Metropolitana Nord	22820.0	7	6	9	7	7	8	7	7	7	7	7	7	7	7	7	7	6	7	7	7	7	8	7	7	8	7	7	7	7	7	7	7	7	7	7	6	7	7	7.18	7.14	7.09	7.04	7.0
YwPHnHFjNNDTQH56v	bb72568c4090c649c287bd60	OSI	XGID120924	35	Barcelona Metropolitana Nord	42413.0	10	10	10	10	10	10	10	10	8	10	8	10	8	10	8	10	8	8	8	10	10	10	10	10	10	10	10	10	10	10	10	10	10	10	10	10	10	10	9.36	10.0	9.09	10.0	9.43
6u92vCxJyJzw9LY89	bb72568c4090c649c287bd60	OSI	XGID120924	35	Barcelona Metropolitana Nord	42413.0	7	8	6	8	7	7	6	8	7	6	7	8	8	8	8	8	8	7	8	7	8	7	8	7	7	7	8	6	6	7	8	8	8	8	8	8	7	8	7.18	7.32	7.46	7.53	7.33
EK4PxcgxNByNYJeE5	bb72568c4090c649c287bd60	OSI	XGID120924	35	Barcelona Metropolitana Nord	42413.0	10	10	10	10	10	9	9	5	4	5	6	8	8	10	8	10	3	4	4	10	10	10	10	10	9	9	5	4	5	6	8	8	10	8	10	3	4	4	7.77	7.77	7.25	7.25	7.33
yCYhM5EueS5b3avAY	bb72568c4090c649c287bd60	OSI	XGID120924	35	Barcelona Metropolitana Nord	42413.0	9	7	9	9	9	6	6	10	6	6	6	10	6	6	6	10	6	6	6	6	9	6	6	9	6	6	10	10	6	6	10	10	6	6	10	10	10	10	7.32	7.64	7.3	8.23	7.24
qz8J4JHjprrN64Zy4	bb72568c4090c649c287bd60	OSI	XGID120924	35	Barcelona Metropolitana Nord	42413.0	5	8	8	7	8	8	6	8	6	10	7	8	10	8	9	9	7	8	6	8	9	8	9	8	8	6	8	6	10	8	7	10	9	10	10	8	9	8	7.48	8.16	7.77	8.37	7.62
56CbtZeXkL5buzKmN	bb72568c4090c649c287bd60	OSI	XGID120924	35	Barcelona Metropolitana Nord	42413.0	10	9	10	8	8	8	8	6	7	7	10	10	10	10	5	10	3	8	10	10	10	10	9	9	9	9	7	8	8	10	10	10	10	5	10	5	9	10	8.32	8.91	8.21	8.74	8.05
pJggr2aP3yQX24h88	bb72568c4090c649c287bd60	OSI	XGID120924	35	Barcelona Metropolitana Nord	42413.0	8	8	7	8	7	8	7	9	7	8	9	9	8	8	8	8	7	7	7	9	8	8	9	7	8	7	9	8	8	9	9	9	9	9	9	8	8	8	7.73	8.27	7.79	8.4	7.9
exs4hBGkPkQYA6Y3v	bb72568c4090c649c287bd60	OSI	XGID120924	35	Barcelona Metropolitana Nord	42413.0	10	10	10	10	10	10	10	10	9	9	9	10	10	10	9	10	8	8	8	10	10	10	10	10	10	10	10	9	9	9	10	10	10	10	10	10	8	8	9.55	9.68	9.39	9.6	9.57
H6qGi9J6RJGDAdANP	bb72568c4090c649c287bd60	OSI	XGID120924	35	Barcelona Metropolitana Nord	42413.0	7	6	7	8	6	8	8	8	7	8	5	8	9	8	9	8	8	8	7	7	8	7	8	7	8	8	7	7	7	5	8	9	8	9	8	8	8	7	7.5	7.55	7.56	7.58	7.48
WPoriEaueCpqmx6JZ	bb72568c4090c649c287bd60	OSI	XGID120924	35	Barcelona Metropolitana Nord	42413.0	8	9	9	9	9	7	9	9	7	9	10	10	6	8	5	7	7	6	6	8	9	9	9	9	6	8	8	7	7	10	10	6	8	7	8	7	8	7	7.98	7.91	7.79	8.0	8.24
PeERPRPksJqteitEq	bb72568c4090c649c287bd60	OSI	XGID120924	35	Barcelona Metropolitana Nord	42413.0	7	7	8	8	7	8	7	6	7	7	7	8	7	7	5	6	7	7	7	7	7	8	8	7	8	7	7	7	6	8	8	8	7	5	6	7	7	7	7.11	7.2	6.96	7.16	7.17
C9mWawSfNys6eKnFe	bb72568c4090c649c287bd60	OSI	XGID120924	35	Barcelona Metropolitana Nord	42413.0	8	9	9	9	9	9	8	7	5	9	9	9	6	9	6	6	4	7	5	7	9	9	9	8	9	8	9	8	8	9	9	8	7	8	8	7	8	7	7.7	8.2	7.37	8.14	7.81
ujbLkpGodcgm9QixE	bb72568c4090c649c287bd60	OSI	XGID120924	35	Barcelona Metropolitana Nord	42413.0	8	4	10	10	8	10	8	3	1	5	5	9	5	4	5	8	5	2	4	8	9	9	7	8	8	10	10	10	9	9	9	9	9	9	8	9	8	8	6.55	8.75	5.81	8.77	5.81
bR7yPDGxyB3ZSMPsD	bb72568c4090c649c287bd60	OSI	XGID120924	35	Barcelona Metropolitana Nord	42413.0	9	9	8	9	9	7	9	8	8	9	9	10	10	10	8	10	8	9	8	9	9	8	9	9	8	9	8	8	9	9	10	10	10	9	10	9	9	9	8.64	8.86	8.79	9.04	8.67
oTumT8gjcPcGboTum	bb72568c4090c649c287bd60	OSI	XGID120924	35	Barcelona Metropolitana Nord	42413.0	5	7	7	7	7	8	8	4	7	7	8	7	5	7	8	10	5	5	8	8	8	8	8	8	8	8	8	8	8	9	7	8	8	8	10	9	8	8	6.8	8.09	6.72	8.14	6.6
sX68pm9sMjgYsiYh3	bb72568c4090c649c287bd60	OSI	XGID120924	35	Barcelona Metropolitana Nord	42413.0	6	8	7	8	8	6	7	8	8	8	9	9	9	8	8	7	8	7	7	7	8	7	8	8	8	7	8	8	8	9	9	9	8	8	7	8	7	7	7.48	7.75	7.82	7.91	7.74
nG6XgErGeumf5mjHd	bb72568c4090c649c287bd60	OSI	XGID120924	35	Barcelona Metropolitana Nord	42413.0	8	8	8	9	8	7	8	8	6	7	9	8	7	8	8	8	6	7	8	8	8	9	9	8	9	9	8	8	8	9	9	7	8	8	8	7	8	8	7.68	8.32	7.7	8.18	7.6
c9Pv4XfaKAbsqDe4H	bb72568c4090c649c287bd60	OSI	XGID120924	35	Barcelona Metropolitana Nord	42413.0	9	10	8	9	9	8	9	7	6	9	8	10	9	10	10	8	9	10	7	10	10	9	10	10	9	10	9	8	9	8	10	10	10	10	8	10	10	8	8.64	9.41	8.7	9.39	8.52
B8kzfcM6H2GX7id76	bb72568c4090c649c287bd60	OSI	XGID120924	35	Barcelona Metropolitana Nord	42413.0	10	10	9	9	9	9	8	8	7	7	8	8	8	3	8	9	3	4	7	10	9	6	6	9	7	7	6	9	9	9	9	9	9	10	7	9	8	7	7.91	8.05	7.21	8.14	7.74
NCxnWXPtPezMmqbgZ	bb72568c4090c649c287bd60	OSI	XGID120924	35	Barcelona Metropolitana Nord	42413.0	9	9	10	9	7	8	8	8	7	8	9	9	10	8	3	3	6	7	8	10	10	10	10	9	10	10	10	9	10	10	9	9	10	8	9	9	8	8	7.98	9.48	7.65	9.23	8.24
rdcwpnzKgHikbh5CP	bb72568c4090c649c287bd60	OSI	XGID120924	35	Barcelona Metropolitana Nord	42413.0	10	8	8	9	8	9	7	9	7	10	10	10	8	8	8	7	6	5	6	10	9	8	9	8	9	8	8	8	9	10	10	8	7	8	7	7	6	6	8.16	8.32	7.89	7.96	8.4
3iQ9Bo3ydH9eaoHZj	bb72568c4090c649c287bd60	OSI	XGID120924	35	Barcelona Metropolitana Nord	42413.0	9	9	9	10	9	8	9	9	8	9	3	10	9	9	6	9	1	5	3	9	9	9	10	9	8	9	9	9	8	7	10	9	9	6	9	4	8	5	7.73	8.27	7.14	8.0	8.05
mWyzTqM5bokQMm56o	bb72568c4090c649c287bd60	OSI	XGID120924	35	Barcelona Metropolitana Nord	42413.0	8	8	8	8	7	7	9	8	7	9	7	8	7	7	8	9	7	6	6	8	9	8	9	9	8	9	9	8	9	8	8	8	8	8	10	9	8	8	7.64	8.41	7.39	8.39	7.64
N7REfhLZpLpPGhqHN	bb72568c4090c649c287bd60	OSI	XGID120924	35	Barcelona Metropolitana Nord	42413.0	10	8	10	10	10	10	10	8	10	10	10	10	10	10	1	10	10	10	10	10	8	10	10	10	10	10	10	10	10	10	10	10	10	1	10	10	10	10	9.41	9.5	9.19	9.33	9.62
iaNLKGeZwwid4GymN	bb72568c4090c649c287bd60	OSI	XGID120924	35	Barcelona Metropolitana Nord	42413.0	10	10	10	10	10	10	10	10	10	10	9	10	10	10	10	10	10	10	10	10	10	10	10	10	10	10	10	10	10	9	10	10	10	10	10	10	10	10	9.95	9.95	9.93	9.93	9.95
9msb4dqNtrRq4PCHo	bb72568c4090c649c287bd60	OSI	XGID120924	35	Barcelona Metropolitana Nord	42413.0	10	10	9	9	9	8	9	10	10	10	10	9	1	7	5	9	1	4	3	8	8	7	8	8	8	7	7	7	8	9	9	1	7	8	9	8	7	7	7.77	7.41	6.88	7.26	8.26
museaA5bYiQY2MNSu	bb72568c4090c649c287bd60	OSI	XGID120924	35	Barcelona Metropolitana Nord	42413.0	8	9	10	9	7	9	9	8	9	7	10	10	10	9	9	9	7	9	8	8	9	10	10	8	7	9	9	9	8	10	10	10	9	8	9	8	9	8	8.77	8.77	8.81	8.93	8.67
4ZyvBSSNeHKbmY4mc	bb72568c4090c649c287bd60	OSI	XGID120924	35	Barcelona Metropolitana Nord	42413.0	10	8	10	6	10	8	8	5	3	6	10	10	10	8	8	8	2	3	3	10	8	10	9	10	8	8	8	7	8	10	10	10	8	8	8	2	6	3	7.45	8.14	7.12	7.82	6.81
oLTh4HpEtPxHcL4e8	bb72568c4090c649c287bd60	OSI	XGID120924	35	Barcelona Metropolitana Nord	42413.0	9	9	9	9	10	10	9	10	8	8	2	10	10	9	7	9	2	8	9	9	9	9	9	10	10	9	10	9	8	2	10	10	8	8	9	2	8	9	8.41	8.48	8.07	8.11	8.43
YKECL7otEXAtqCM3c	bb72568c4090c649c287bd60	OSI	XGID120924	35	Barcelona Metropolitana Nord	42413.0	10	10	10	10	10	10	10	10	10	10	10	10	10	10	10	10	10	10	9	10	10	10	10	10	10	10	10	10	10	10	10	10	10	9	8	10	10	8	9.95	9.82	9.93	9.72	9.98
iNKjBBp7PMrhXkznp	bb72568c4090c649c287bd60	OSI	XGID120924	35	Barcelona Metropolitana Nord	42413.0	8	9	6	8	10	10	8	10	5	8	1	10	9	3	8	7	2	3	5	9	9	8	8	10	10	8	10	5	8	1	10	9	6	9	9	4	6	5	7.14	7.8	6.47	7.33	7.29
79QNcJvqh8sGoxWFt	bb72568c4090c649c287bd60	OSI	XGID120924	35	Barcelona Metropolitana Nord	42413.0	10	10	10	10	10	10	10	10	10	10	10	10	10	10	10	10	5	8	8	10	10	10	10	10	10	10	10	10	10	10	10	10	10	10	10	5	8	8	9.59	9.59	9.37	9.37	9.67
y7bu5DFiM7sR4ZFCF	bb72568c4090c649c287bd60	OSI	XGID120924	35	Barcelona Metropolitana Nord	42413.0	8	8	8	7	8	2	9	5	5	4	7	9	6	7	7	9	1	3	4	8	8	7	8	8	7	9	8	5	6	6	9	6	7	7	9	1	2	6	6.18	6.82	6.04	6.42	5.74
mpoHsnQTtd99im4Q9	bb72568c4090c649c287bd60	OSI	XGID120924	35	Barcelona Metropolitana Nord	42413.0	8	8	8	8	8	8	8	8	7	8	8	8	8	6	6	8	6	7	6	8	8	8	8	8	8	8	8	7	8	8	9	8	6	6	8	6	7	6	7.59	7.64	7.33	7.4	7.64
EProrXMXzFw4bZfki	bb72568c4090c649c287bd60	OSI	XGID120924	35	Barcelona Metropolitana Nord	42413.0	10	10	10	10	10	9	9	9	9	8	6	8	8	8	8	9	6	6	6	10	10	10	10	10	9	9	9	9	8	8	8	8	8	8	9	6	6	6	8.57	8.66	8.07	8.21	8.62
6jE4sRDYf5XRbB22m	26519d6b682c9cc26bd94c06	OSI	XGID190924	8	Catalunya Central	12975.0	10	9	8	10	9	9	9	9	8	9	9	9	8	6	8	8	9	8	9	3	3	2	2	6	4	3	3	3	2	3	3	2	1	2	2	3	2	2	8.77	2.8	8.49	2.67	8.81
nfgA7YQpeJGztJ9ph	26519d6b682c9cc26bd94c06	OSI	XGID190924	8	Catalunya Central	12975.0	10	10	9	9	10	10	10	10	1	9	10	9	5	4	5	1	1	4	4	4	5	3	5	4	4	4	1	1	2	4	3	2	1	2	1	1	3	4	7.61	3.09	6.58	2.68	7.64
WapFgEZcTvKRnkTwk	26519d6b682c9cc26bd94c06	OSI	XGID190924	8	Catalunya Central	12975.0	8	8	9	9	9	9	9	8	10	9	9	9	7	4	8	5	6	5	5	8	8	7	8	7	7	6	5	5	6	6	7	7	4	7	4	5	3	5	8.02	6.32	7.46	5.86	8.19
36vfXezkHofH6jmEb	26519d6b682c9cc26bd94c06	OSI	XGID190924	8	Catalunya Central	12975.0	3	8	10	9	9	6	8	10	8	4	10	10	4	9	10	10	4	3	8	3	7	10	9	9	2	5	2	4	4	10	4	4	4	7	4	10	3	8	7.3	5.68	7.81	6.07	7.29
HJMKYoG6vnAuff2k8	26519d6b682c9cc26bd94c06	OSI	XGID190924	8	Catalunya Central	12975.0	8	8	9	9	8	9	9	6	5	10	10	8	5	9	10	10	4	9	10	6	8	8	7	3	4	4	2	3	4	3	4	2	2	7	9	3	3	6	8.25	4.75	8.11	4.28	7.86
hauYwr8FMjf7qFcbS	26519d6b682c9cc26bd94c06	OSI	XGID190924	8	Catalunya Central	12975.0	1	8	8	8	8	8	8	2	2	7	2	8	4	3	2	1	1	2	1	7	8	8	2	3	3	3	3	8	2	2	3	7	2	2	1	3	3	3	4.86	4.2	4.11	3.63	5.07
tEkLwHM29zKXtzxgx	26519d6b682c9cc26bd94c06	OSI	XGID190924	8	Catalunya Central	12975.0	8	9	9	10	9	9	9	9	9	9	9	9	10	9	9	9	8	8	8	8	9	9	10	9	9	9	9	9	9	9	9	10	9	9	9	8	8	8	8.86	8.86	8.88	8.88	9.0
9KZ52EPMMnNJbzJtz	26519d6b682c9cc26bd94c06	OSI	XGID190924	8	Catalunya Central	12975.0	9	9	9	10	9	7	9	8	10	8	9	10	10	10	10	9	8	7	9	9	9	9	9	9	5	8	9	7	7	8	10	10	10	10	9	8	8	8	8.84	8.34	8.98	8.72	8.86
E3Tzr39f7BLPYWG5W	61a5495b693b3f2aac92f33d	ICS	XGID260924	21	Girona	6763.0	8	9	9	6	9	8	5	5	4	5	8	9	5	5	7	5	5	6	7	4	6	9	5	9	6	4	4	4	6	7	8	5	5	7	5	5	6	7	6.82	5.91	6.63	6.18	6.4
cDZ2JDQWsjS5wPenc	61a5495b693b3f2aac92f33d	ICS	XGID260924	21	Girona	6763.0	9	9	9	4	2	2	2	2	7	6	3	3	2	4	2	2	2	2	2	9	9	9	9	9	9	3	2	7	6	9	4	9	9	9	9	2	2	2	4.23	6.73	3.33	6.35	4.4
Wcg2xmxs4yr2ZTt9M	61a5495b693b3f2aac92f33d	ICS	XGID260924	21	Girona	6763.0	9	9	9	9	9	9	9	10	8	9	9	9	9	9	9	9	10	8	9	7	7	7	7	7	7	7	7	7	7	7	7	7	7	7	8	7	8	7	9.0	7.07	9.04	7.11	9.02
3ewZxeFiRja4Spo7p	61a5495b693b3f2aac92f33d	ICS	XGID260924	21	Girona	6763.0	8	8	9	9	9	8	7	9	9	8	9	10	10	3	9	4	2	9	9	4	8	7	8	9	4	3	3	3	3	9	10	9	3	9	5	8	9	9	8.07	6.23	7.89	7.04	8.05
eqqEZyFNvzPSFDRRC	61a5495b693b3f2aac92f33d	ICS	XGID260924	21	Girona	6763.0	6	6	4	8	8	7	7	6	7	8	9	8	5	5	8	8	4	9	8	5	5	4	8	6	7	7	6	4	6	7	8	5	5	8	8	4	9	8	6.75	6.2	6.84	6.39	6.79
nmJviQFTJNnHiys7H	61a5495b693b3f2aac92f33d	ICS	XGID260924	21	Girona	6763.0	8	9	9	8	8	8	7	7	8	7	9	9	5	7	9	7	7	8	6	7	9	9	8	8	8	7	6	7	7	8	9	5	5	6	6	7	8	6	7.77	7.34	7.65	7.07	7.69
uN6nXSCq7A9qfyff5	61a5495b693b3f2aac92f33d	ICS	XGID260924	21	Girona	6763.0	6	3	7	4	6	6	4	2	2	5	7	7	4	2	5	5	4	1	3	4	6	6	7	6	7	5	6	6	7	8	6	6	5	6	7	7	5	6	4.66	6.0	4.35	6.12	4.12
xyjnJTRdNgEGWPbJz	61a5495b693b3f2aac92f33d	ICS	XGID260924	21	Girona	6763.0	9	9	9	9	9	9	9	9	9	9	9	9	9	9	9	9	9	9	9	9	9	9	9	9	9	9	9	9	9	9	9	9	9	9	9	9	9	9	9.0	9.0	9.0	9.0	9.0
jpjG2nxNbwrK3brBt	61a5495b693b3f2aac92f33d	ICS	XGID260924	21	Girona	6763.0	9	9	9	9	8	7	9	9	8	7	9	10	10	6	9	10	9	8	9	8	8	7	7	7	7	8	7	6	6	8	8	10	5	8	10	9	7	9	8.64	7.61	8.68	7.68	8.43
wukHQoZSDGiA6SCFJ	61a5495b693b3f2aac92f33d	ICS	XGID260924	21	Girona	6763.0	9	9	9	10	9	5	10	10	5	6	10	10	5	5	10	4	5	10	5	9	9	8	9	9	8	10	9	5	8	10	10	6	6	10	4	5	10	5	7.93	8.18	7.79	7.89	7.64
zP6AofQsDXvQYGeYS	61a5495b693b3f2aac92f33d	ICS	XGID260924	21	Girona	6763.0	10	9	9	9	10	10	9	9	9	9	10	10	10	9	9	10	4	9	9	10	10	10	10	9	9	10	9	9	9	10	10	10	9	9	10	4	9	9	9.16	9.3	9.02	9.07	9.07
hWrGgjsGvuK82K8kP	61a5495b693b3f2aac92f33d	ICS	XGID260924	21	Girona	6763.0	7	8	8	9	7	8	9	10	9	9	9	9	8	8	9	8	8	8	8	8	7	7	9	8	8	8	7	8	7	8	8	7	8	6	8	8	8	7	8.32	7.64	8.39	7.58	8.55
tEpNLAzGxW76Gd2PR	61a5495b693b3f2aac92f33d	ICS	XGID260924	21	Girona	6763.0	7	9	9	9	8	7	7	8	6	7	9	9	9	6	8	8	8	6	7	7	9	8	8	8	7	7	8	6	8	9	9	9	6	8	8	8	6	7	7.73	7.64	7.81	7.72	7.71
9WuATkwhcsFTjbvSu	61a5495b693b3f2aac92f33d	ICS	XGID260924	21	Girona	6763.0	8	8	8	8	8	9	8	2	9	2	9	9	9	2	9	8	3	3	8	8	8	8	8	8	8	8	3	9	3	4	9	9	3	9	8	3	3	8	7.18	6.98	6.7	6.47	6.55
wxPfzBYTcECpwPKtf	61a5495b693b3f2aac92f33d	ICS	XGID260924	21	Girona	6763.0	10	9	9	10	10	9	9	9	9	9	9	10	9	9	10	8	9	9	9	10	9	9	10	10	9	9	10	9	9	9	10	9	9	10	8	9	9	9	9.25	9.3	9.23	9.3	9.21
xGk9zBDGxvexKknQ8	3013a934dbba6129b2531a2b	OSI	XGID2609241	51	Barcelona Metropolitana Nord	44000.0	8	8	8	8	9	9	9	8	1	9	9	10	10	10	7	8	7	10	10	8	8	8	8	9	9	9	8	1	9	9	10	10	10	7	8	7	10	10	8.32	8.32	8.54	8.54	7.98
KoHmQAip9MjwxhCtG	3013a934dbba6129b2531a2b	OSI	XGID2609241	51	Barcelona Metropolitana Nord	44000.0	7	8	8	8	8	9	8	6	5	7	9	9	7	3	7	6	5	8	7	6	7	8	8	7	7	7	5	6	6	9	8	7	7	9	8	9	8	8	7.39	7.3	7.05	7.56	7.12
nRPSy5QrjTYihpnBD	3013a934dbba6129b2531a2b	OSI	XGID2609241	51	Barcelona Metropolitana Nord	44000.0	1	1	6	2	6	1	6	1	1	3	3	2	1	3	3	5	1	3	3	1	1	6	2	6	1	6	1	1	3	1	2	6	3	3	5	1	3	3	2.82	2.95	2.86	3.07	2.1
LXs6xWAhwcEhX2WJH	3013a934dbba6129b2531a2b	OSI	XGID2609241	51	Barcelona Metropolitana Nord	44000.0	7	10	7	9	9	8	7	9	5	7	5	10	8	6	4	5	4	7	8	6	7	8	8	7	7	7	9	7	8	8	10	8	8	7	7	7	7	9	7.2	7.52	7.02	7.81	7.55
8pTtiApdp8PHehaM4	3013a934dbba6129b2531a2b	OSI	XGID2609241	51	Barcelona Metropolitana Nord	44000.0	8	7	9	7	9	8	9	8	9	9	10	7	1	4	5	7	3	2	3	7	8	8	7	9	7	8	7	9	7	10	7	1	6	7	8	8	4	4	6.98	7.05	6.11	6.74	7.12
eD3pagR9EGwewtPPq	3013a934dbba6129b2531a2b	OSI	XGID2609241	51	Barcelona Metropolitana Nord	44000.0	8	9	10	9	8	8	10	7	6	8	10	10	10	7	10	4	5	6	6	7	8	8	8	7	7	8	6	4	6	10	7	10	5	10	6	7	8	7	8.25	7.43	7.98	7.49	8.05
T4kpHvXT5xeDDqjxy	3013a934dbba6129b2531a2b	OSI	XGID2609241	51	Barcelona Metropolitana Nord	44000.0	10	10	10	10	10	10	10	7	9	8	9	9	8	8	8	7	7	8	8	8	8	8	8	8	8	9	6	7	7	8	8	8	6	3	4	6	4	8	9.02	7.27	8.56	6.79	8.9
mMcDov8nakLLte24k	3013a934dbba6129b2531a2b	OSI	XGID2609241	51	Barcelona Metropolitana Nord	44000.0	9	8	10	10	10	10	10	9	9	10	9	9	8	9	8	9	8	7	8	9	8	10	10	10	9	9	9	8	10	9	9	7	9	8	8	7	9	8	9.09	8.84	8.82	8.68	9.12
ibqaexPzNx9EFYjsj	3013a934dbba6129b2531a2b	OSI	XGID2609241	51	Barcelona Metropolitana Nord	44000.0	9	9	7	9	9	6	10	9	10	6	10	10	8	6	1	8	7	8	10	9	8	9	10	8	7	8	9	6	10	8	10	6	1	7	10	2	8	10	8.05	7.89	7.89	7.39	8.33
G6HJy2AbwgcMzgeoh	3013a934dbba6129b2531a2b	OSI	XGID2609241	51	Barcelona Metropolitana Nord	44000.0	5	6	6	7	7	7	7	7	5	6	5	5	3	6	4	7	5	6	5	5	8	8	8	8	8	8	9	8	7	7	8	6	7	7	8	5	7	6	5.8	7.25	5.6	7.23	5.9
4N8ZmGdFxsXCyG7Lq	3013a934dbba6129b2531a2b	OSI	XGID2609241	51	Barcelona Metropolitana Nord	44000.0	7	5	5	7	5	5	4	6	1	6	9	7	2	5	6	6	5	7	2	5	8	6	9	5	5	4	7	1	7	9	7	2	5	8	7	5	7	2	5.25	5.59	5.26	5.68	5.17
ie3yZuTLCAyPko4KS	61a5495b693b3f2aac92f33d	ICS	XGID260924	21	Girona	6763.0	7	7	7	7	7	7	7	6	6	7	7	7	6	7	6	6	7	6	6	7	6	6	7	7	7	7	6	6	6	7	7	6	6	6	6	7	6	6	6.7	6.5	6.58	6.4	6.71
J4ZvEXCQhu2zmHsaY	3013a934dbba6129b2531a2b	OSI	XGID2609241	51	Barcelona Metropolitana Nord	44000.0	10	10	10	10	9	10	10	8	3	8	8	10	3	7	3	6	1	2	1	8	7	8	8	9	8	8	7	7	9	10	10	8	10	9	10	9	7	7	7.39	8.23	6.21	8.46	7.52
7xfiSz4aAnmoAAoQ8	3013a934dbba6129b2531a2b	OSI	XGID2609241	51	Barcelona Metropolitana Nord	44000.0	9	9	8	8	7	8	8	7	6	8	8	10	6	5	4	4	5	5	4	9	9	9	7	7	8	8	7	6	8	8	10	6	5	4	4	5	5	8	7.16	7.39	6.49	6.81	7.38
rqhaRGQB6GP5ahuRz	3013a934dbba6129b2531a2b	OSI	XGID2609241	51	Barcelona Metropolitana Nord	44000.0	5	7	6	6	6	4	4	1	2	4	7	7	3	3	3	3	4	4	3	8	7	6	6	6	8	7	8	6	8	7	7	5	8	7	7	7	7	7	4.45	6.98	4.25	6.86	4.31
xCZuwvqB9JFnsSYo3	3013a934dbba6129b2531a2b	OSI	XGID2609241	51	Barcelona Metropolitana Nord	44000.0	1	1	2	2	3	1	2	2	2	2	5	2	9	2	2	2	1	2	1	9	9	9	8	8	9	9	8	8	8	5	9	9	9	9	9	9	9	9	2.18	8.59	2.56	8.49	2.19
GFyBSKx7Gz784R4vv	3013a934dbba6129b2531a2b	OSI	XGID2609241	51	Barcelona Metropolitana Nord	44000.0	9	8	9	10	7	8	10	10	6	8	10	10	6	6	9	7	2	6	9	8	8	9	10	8	9	10	8	8	7	10	10	8	8	9	7	6	7	10	8.16	8.57	7.77	8.47	8.02
gTkbG46GEEN2kSXDu	3013a934dbba6129b2531a2b	OSI	XGID2609241	51	Barcelona Metropolitana Nord	44000.0	8	7	9	8	8	6	9	5	4	4	9	5	6	3	5	3	3	7	5	3	1	4	4	9	8	5	10	10	9	10	8	7	8	9	6	6	8	8	6.5	6.64	5.95	7.49	5.98
WtWGdAm2cN9ybBgum	3013a934dbba6129b2531a2b	OSI	XGID2609241	51	Barcelona Metropolitana Nord	44000.0	1	5	7	6	3	1	4	2	1	1	7	2	1	4	1	1	1	2	2	8	8	7	8	9	9	8	9	7	8	9	7	2	9	7	9	7	6	8	2.84	7.64	2.82	7.47	2.81
cozBYnxQ4bdojvx5u	3013a934dbba6129b2531a2b	OSI	XGID2609241	51	Barcelona Metropolitana Nord	44000.0	7	7	6	7	6	7	6	5	4	5	6	10	10	6	8	8	6	6	9	8	7	7	7	6	7	6	6	6	6	8	10	10	7	8	8	6	7	9	6.73	7.25	6.93	7.46	6.4
hAXrSkdTcaENcviFY	3013a934dbba6129b2531a2b	OSI	XGID2609241	51	Barcelona Metropolitana Nord	44000.0	8	8	8	8	6	7	6	5	5	7	6	6	4	9	8	9	6	7	6	8	8	8	8	7	7	6	5	7	7	8	7	6	9	8	9	5	8	7	6.77	7.18	6.61	7.18	6.6
6PCqm6DR3FD4xpnYN	3013a934dbba6129b2531a2b	OSI	XGID2609241	51	Barcelona Metropolitana Nord	44000.0	8	8	7	8	7	9	10	8	7	9	8	9	7	7	8	7	8	9	9	8	7	8	8	7	9	9	8	7	8	8	9	7	8	8	7	8	9	9	8.18	8.11	7.98	8.05	8.14
H5KGnjKaxHK5nHpFA	3013a934dbba6129b2531a2b	OSI	XGID2609241	51	Barcelona Metropolitana Nord	44000.0	1	10	10	10	10	10	10	5	1	5	7	1	1	1	1	1	1	1	1	1	1	1	1	1	1	1	1	1	1	10	1	10	10	10	1	10	1	1	5.32	2.84	4.14	4.16	5.48
tpNRxHJeKRYvcuR8z	3013a934dbba6129b2531a2b	OSI	XGID2609241	51	Barcelona Metropolitana Nord	44000.0	10	9	10	10	9	9	7	8	6	9	9	9	8	8	9	7	7	8	9	8	7	6	7	7	8	7	9	9	9	8	7	7	8	7	7	7	6	6	8.61	7.34	8.46	7.23	8.48
coJeQBdqXTNK9hm44	3013a934dbba6129b2531a2b	OSI	XGID2609241	51	Barcelona Metropolitana Nord	44000.0	5	7	8	8	8	8	8	8	8	8	8	8	7	6	7	7	8	8	8	5	7	8	8	7	8	8	8	8	8	8	8	7	6	7	7	8	8	8	7.52	7.48	7.61	7.54	7.62
ZjNCmEkCAgKM2njGW	3013a934dbba6129b2531a2b	OSI	XGID2609241	51	Barcelona Metropolitana Nord	44000.0	10	10	10	10	10	10	10	10	4	9	8	10	9	5	8	7	1	7	7	10	5	5	5	5	5	5	8	9	5	9	10	10	5	10	10	8	9	7	8.59	7.16	7.91	7.58	8.38
m9Z6iKBeFDD2Twav7	3013a934dbba6129b2531a2b	OSI	XGID2609241	51	Barcelona Metropolitana Nord	44000.0	8	10	9	5	9	10	10	8	2	10	10	10	6	3	1	3	1	5	1	10	8	7	9	6	7	7	9	8	7	10	10	9	3	8	3	1	5	1	7.05	7.09	5.96	6.47	7.14
uQQXkGXJSH77NtA7e	3013a934dbba6129b2531a2b	OSI	XGID2609241	51	Barcelona Metropolitana Nord	44000.0	7	9	9	9	9	8	7	9	8	8	7	9	9	8	5	8	7	7	8	6	9	8	9	9	8	7	9	8	7	7	9	9	8	5	8	7	7	8	7.91	7.68	7.93	7.82	8.21
GzsDxoHAo3Rf9cnwW	3013a934dbba6129b2531a2b	OSI	XGID2609241	51	Barcelona Metropolitana Nord	44000.0	5	4	10	4	9	4	10	2	3	3	9	10	10	1	1	1	1	1	1	5	5	10	4	9	4	10	2	3	3	9	10	10	1	1	1	1	1	1	5.32	5.36	4.84	4.86	4.6
887CW9ppBdrRhyqFv	3013a934dbba6129b2531a2b	OSI	XGID2609241	51	Barcelona Metropolitana Nord	44000.0	7	9	8	9	9	8	7	5	3	9	9	10	7	6	8	5	4	7	6	8	9	5	8	9	8	7	5	8	9	9	10	8	8	9	7	8	9	8	7.3	7.84	7.11	7.96	7.19
xKYr4xNtsRkEmYNgX	3013a934dbba6129b2531a2b	OSI	XGID2609241	51	Barcelona Metropolitana Nord	44000.0	10	8	10	10	10	10	10	7	5	5	6	8	5	6	3	3	3	5	7	7	6	7	7	8	9	8	6	9	10	9	10	10	9	10	9	9	7	7	7.57	8.14	6.65	8.33	7.33
K79h4ohtf7Q8qvAj8	3013a934dbba6129b2531a2b	OSI	XGID2609241	51	Barcelona Metropolitana Nord	44000.0	4	5	5	5	7	3	3	4	3	5	2	5	5	3	5	5	1	2	5	6	6	6	8	8	8	8	8	9	7	7	7	9	8	8	8	6	8	8	4.0	7.41	4.0	7.6	3.93
zyruWyP6AHgjNbv7y	3013a934dbba6129b2531a2b	OSI	XGID2609241	51	Barcelona Metropolitana Nord	44000.0	4	6	6	6	5	6	6	5	4	5	7	5	4	3	5	4	5	4	3	5	6	6	6	5	6	6	5	7	5	6	5	7	8	5	5	5	8	8	5.07	5.93	4.82	6.11	5.1
MGPtpdHQMm2MgGgBu	3013a934dbba6129b2531a2b	OSI	XGID2609241	51	Barcelona Metropolitana Nord	44000.0	4	5	5	5	7	3	5	3	3	1	5	7	8	2	3	3	3	3	3	9	8	8	8	9	8	8	8	8	8	9	10	10	8	8	8	8	8	8	4.2	8.36	4.28	8.44	3.95
6xt9NuSQsFs8B8mSJ	3013a934dbba6129b2531a2b	OSI	XGID2609241	51	Barcelona Metropolitana Nord	44000.0	8	8	8	8	8	6	8	5	8	7	8	7	8	6	3	4	7	7	8	6	8	7	8	7	6	8	7	8	7	8	7	8	6	5	5	8	7	8	7.14	7.07	6.86	7.07	7.21
2aD4QHoeskMoXzYi5	3013a934dbba6129b2531a2b	OSI	XGID2609241	51	Barcelona Metropolitana Nord	44000.0	9	8	8	8	5	8	9	7	7	8	9	9	6	4	9	5	10	8	9	9	8	8	8	6	8	9	5	9	8	9	9	5	9	10	5	10	9	9	7.98	8.18	7.63	8.05	7.76
PivkchN3Kd42uLzs2	3013a934dbba6129b2531a2b	OSI	XGID2609241	51	Barcelona Metropolitana Nord	44000.0	7	9	9	7	7	8	6	7	6	7	6	9	5	9	1	5	1	2	1	6	6	6	6	7	8	6	8	8	7	6	9	2	2	10	9	8	8	8	6.14	6.84	5.53	6.82	6.69
FqxZ9MpqYwkZPKcdM	3013a934dbba6129b2531a2b	OSI	XGID2609241	51	Barcelona Metropolitana Nord	44000.0	9	8	9	9	9	9	9	9	4	9	9	4	2	2	3	3	1	5	2	4	4	4	9	9	4	4	4	9	9	9	4	2	2	9	9	9	9	9	6.75	6.02	5.51	6.44	6.88
YQc2mEx2z4X8CpTdN	3013a934dbba6129b2531a2b	OSI	XGID2609241	51	Barcelona Metropolitana Nord	44000.0	6	8	9	6	10	10	4	1	1	1	1	10	5	1	1	1	1	1	1	1	1	1	3	3	5	4	10	10	10	10	10	10	10	6	5	10	1	1	4.82	5.2	3.91	6.21	4.4
B946M5GJpWpvXEiit	3013a934dbba6129b2531a2b	OSI	XGID2609241	51	Barcelona Metropolitana Nord	44000.0	4	8	10	9	7	3	5	3	10	7	10	10	10	6	8	6	6	9	9	6	8	10	9	7	2	5	3	10	7	10	10	9	5	8	5	6	9	9	7.09	7.09	7.67	7.49	7.07
zYkGsKqbpmcXgWr6s	3013a934dbba6129b2531a2b	OSI	XGID2609241	51	Barcelona Metropolitana Nord	44000.0	6	10	10	10	10	10	10	5	2	8	10	10	10	6	8	3	1	7	9	6	8	10	10	10	10	8	8	8	8	10	10	10	9	8	8	8	7	9	8.02	8.66	7.68	8.88	7.67
JAWu5egNLFeTFAfJH	3013a934dbba6129b2531a2b	OSI	XGID2609241	51	Barcelona Metropolitana Nord	44000.0	8	8	8	5	8	3	5	5	5	1	1	5	8	7	5	1	1	5	4	1	1	1	3	5	1	2	4	2	1	1	3	3	3	3	1	1	2	1	5.14	1.91	4.96	2.26	4.83
3kxxxoA3jvxnpYKy7	3013a934dbba6129b2531a2b	OSI	XGID2609241	51	Barcelona Metropolitana Nord	44000.0	8	6	9	6	8	4	5	2	9	4	8	3	6	3	9	1	1	7	5	8	7	9	6	8	4	5	2	9	4	8	3	6	3	6	2	1	7	9	5.82	5.93	5.47	5.6	5.26
DbMzsb7Sq4CBQYKaM	3013a934dbba6129b2531a2b	OSI	XGID2609241	51	Barcelona Metropolitana Nord	44000.0	7	6	6	7	8	8	7	8	7	6	7	9	6	7	7	6	7	7	6	6	8	8	8	8	8	7	9	8	7	8	10	8	9	9	8	8	6	6	6.98	7.7	7.04	7.98	7.02
oAkv6A7D7chpMxrZZ	3013a934dbba6129b2531a2b	OSI	XGID2609241	51	Barcelona Metropolitana Nord	44000.0	9	10	10	10	10	9	10	10	10	10	10	10	10	10	8	10	10	10	10	10	10	10	10	10	10	10	10	10	10	10	10	10	10	10	10	10	10	10	9.73	10.0	9.81	10.0	9.86
PgpBAfMsNycouuq6R	3013a934dbba6129b2531a2b	OSI	XGID2609241	51	Barcelona Metropolitana Nord	44000.0	6	3	4	3	6	5	6	5	4	4	4	6	3	3	3	2	2	2	2	3	4	4	4	6	5	6	5	4	4	4	6	3	3	3	2	2	2	2	4.16	3.98	3.74	3.74	4.05
GGyLckzSDh2cZGjkb	3013a934dbba6129b2531a2b	OSI	XGID2609241	51	Barcelona Metropolitana Nord	44000.0	2	5	5	8	6	8	5	5	3	5	8	8	8	5	4	2	4	5	2	2	5	5	8	8	8	5	8	3	5	8	8	8	5	4	2	4	5	2	5.2	5.43	5.33	5.68	5.57
r49tufK4abiaXQFSy	3013a934dbba6129b2531a2b	OSI	XGID2609241	51	Barcelona Metropolitana Nord	44000.0	7	7	6	6	6	1	1	1	8	1	10	6	1	3	1	1	1	2	1	5	5	6	6	6	10	1	10	10	10	1	3	7	10	10	10	10	10	10	3.77	6.91	3.53	7.47	4.02
i7tvuJpkGDXQsQ8z7	3013a934dbba6129b2531a2b	OSI	XGID2609241	51	Barcelona Metropolitana Nord	44000.0	9	9	10	9	9	9	9	8	3	9	10	9	7	6	7	3	2	9	7	7	8	8	7	8	7	7	5	8	7	5	7	9	6	9	8	8	7	9	8.02	7.36	7.53	7.37	7.79
TMJ8YFNrqLzRkk3jk	3013a934dbba6129b2531a2b	OSI	XGID2609241	51	Barcelona Metropolitana Nord	44000.0	9	8	3	8	8	8	8	6	8	8	6	6	7	8	7	7	7	7	7	5	8	9	8	8	8	8	6	8	8	6	7	7	8	7	7	7	7	7	7.11	7.34	6.86	7.28	7.4
SgAeDYoGsPQY64wRR	3013a934dbba6129b2531a2b	OSI	XGID2609241	51	Barcelona Metropolitana Nord	44000.0	9	9	9	9	9	9	9	7	5	9	9	9	5	5	4	5	5	8	5	7	7	7	7	7	7	7	4	5	7	7	9	5	5	5	5	5	8	5	7.73	6.45	7.04	6.16	7.74
pRnezkLKoQqFMvEcT	61a5495b693b3f2aac92f33d	ICS	XGID260924	21	Girona	6763.0	9	10	9	10	10	10	10	10	5	9	8	10	10	9	8	8	8	8	10	6	6	6	6	6	6	6	6	10	6	8	10	10	9	8	8	10	8	10	9.11	7.3	9.02	7.96	9.07
SYnRWaAkwecCBG7Lq	61a5495b693b3f2aac92f33d	ICS	XGID260924	21	Girona	6763.0	8	8	8	9	9	8	8	7	7	8	9	9	9	7	8	8	7	9	9	8	8	8	9	9	8	8	7	7	8	9	9	9	7	8	8	7	9	9	8.16	8.16	8.21	8.21	8.02
MYgYE9CJgcpaCFLF8	3013a934dbba6129b2531a2b	OSI	XGID2609241	51	Barcelona Metropolitana Nord	44000.0	3	4	3	3	3	3	1	6	4	3	2	1	3	4	5	1	1	3	2	3	4	2	4	4	5	3	4	5	4	4	3	4	5	7	5	3	4	5	2.84	3.91	2.91	4.12	3.17
GjZ49hsLpN9LiJRbL	61a5495b693b3f2aac92f33d	ICS	XGID260924	21	Girona	6763.0	7	7	6	6	5	6	5	8	8	8	7	8	9	6	8	8	5	6	5	7	7	6	6	5	6	5	8	8	8	8	8	9	6	8	8	6	6	5	6.59	6.68	6.67	6.81	6.86
M2QimT5FG8S954q7B	61a5495b693b3f2aac92f33d	ICS	XGID260924	21	Girona	6763.0	8	9	8	9	9	9	8	9	9	9	9	10	9	9	9	8	9	9	8	8	9	8	9	9	9	8	9	9	9	9	10	9	9	9	8	9	9	8	8.7	8.7	8.84	8.84	8.9
KkuAptoRwPkonkH2d	61a5495b693b3f2aac92f33d	ICS	XGID260924	21	Girona	6763.0	7	4	6	7	8	8	7	8	8	8	9	9	9	5	9	9	3	3	7	7	4	6	7	8	8	7	8	8	8	9	9	9	5	9	9	3	3	7	7.05	7.05	7.04	7.04	7.0
N73Fb2c9LrdzeJYXr	3e3b4f0d5e4a98f514cbc008	OSI	XGID031024	24	Barcelona Metropolitana Nord	15115.0	5	10	10	4	10	5	8	5	4	5	3	10	3	1	1	1	1	1	1	10	10	10	10	10	10	10	10	10	10	10	10	9	10	10	10	10	10	10	5.23	9.95	4.35	9.93	5.14
49ttHsQ5KEeRRx755	3e3b4f0d5e4a98f514cbc008	OSI	XGID031024	24	Barcelona Metropolitana Nord	15115.0	9	9	10	10	10	8	5	7	5	4	7	9	9	2	7	3	2	3	9	9	9	10	10	10	8	10	7	9	9	9	9	10	7	10	9	9	9	9	7.16	9.14	6.74	9.04	6.9
qQXd5NdvziNmgPc2G	3e3b4f0d5e4a98f514cbc008	OSI	XGID031024	24	Barcelona Metropolitana Nord	15115.0	9	9	9	8	7	8	9	7	8	7	10	10	9	8	9	9	7	8	9	9	9	6	8	7	7	9	5	5	5	7	9	9	8	8	8	5	9	10	8.48	7.55	8.44	7.53	8.21
Peddp9y7No9CqTrhN	3e3b4f0d5e4a98f514cbc008	OSI	XGID031024	24	Barcelona Metropolitana Nord	15115.0	9	9	9	9	8	9	9	9	7	9	9	5	10	10	7	8	5	8	7	9	10	10	9	8	9	9	8	7	9	10	6	10	9	7	8	5	9	6	8.32	8.48	8.05	8.14	8.43
5CKRQBHiTehSSo3KQ	3e3b4f0d5e4a98f514cbc008	OSI	XGID031024	24	Barcelona Metropolitana Nord	15115.0	9	8	8	8	8	7	7	8	6	8	8	8	8	7	6	7	8	8	8	9	8	7	8	7	8	7	9	5	7	8	8	8	7	6	7	8	8	7	7.68	7.55	7.63	7.47	7.67
PyR9YixraYaHYbQ8P	3e3b4f0d5e4a98f514cbc008	OSI	XGID031024	24	Barcelona Metropolitana Nord	15115.0	9	8	9	9	8	7	8	6	5	8	4	9	8	6	9	8	6	7	9	9	8	9	9	7	7	8	7	8	8	9	10	9	7	9	9	7	8	9	7.68	8.27	7.42	8.26	7.26
KCpquT8r9sD3e2PWi	3e3b4f0d5e4a98f514cbc008	OSI	XGID031024	24	Barcelona Metropolitana Nord	15115.0	5	8	8	7	8	7	6	8	4	4	5	9	9	7	9	8	5	5	8	5	8	7	6	8	7	6	8	4	4	5	9	8	7	9	8	5	5	8	6.75	6.57	7.11	6.93	6.5
JhSs5XXWqCt8CmgGC	3e3b4f0d5e4a98f514cbc008	OSI	XGID031024	24	Barcelona Metropolitana Nord	15115.0	5	7	7	8	8	9	7	6	7	7	7	7	7	7	5	8	6	5	6	5	5	6	6	7	8	7	6	6	6	6	6	6	6	5	7	6	5	6	6.8	6.11	6.68	6.04	7.0
KnBaMrhjre6zdiqey	3e3b4f0d5e4a98f514cbc008	OSI	XGID031024	24	Barcelona Metropolitana Nord	15115.0	6	10	9	10	9	10	10	10	8	10	10	10	9	10	10	10	10	10	9	6	10	9	10	9	10	10	10	8	10	10	10	9	10	10	10	10	10	9	9.32	9.32	9.58	9.58	9.5
HCrayjSjip7DyF8kE	3e3b4f0d5e4a98f514cbc008	OSI	XGID031024	24	Barcelona Metropolitana Nord	15115.0	10	10	10	10	10	8	10	8	8	10	8	10	10	10	10	7	9	8	10	10	10	10	10	10	8	10	8	8	10	8	10	10	10	10	7	9	8	10	9.34	9.34	9.26	9.26	9.24
2FFjGJQJhqcHxgHxH	3e3b4f0d5e4a98f514cbc008	OSI	XGID031024	24	Barcelona Metropolitana Nord	15115.0	7	7	5	8	5	9	9	10	8	8	8	7	8	6	4	8	9	7	9	7	7	7	9	7	8	7	9	9	8	9	4	9	9	9	9	8	9	7	7.5	7.77	7.33	7.96	7.95
nuH9zjwCoqcCsyCN6	3e3b4f0d5e4a98f514cbc008	OSI	XGID031024	24	Barcelona Metropolitana Nord	15115.0	10	10	9	9	8	10	10	9	8	9	10	5	8	3	5	5	5	5	5	9	9	8	9	8	9	9	7	8	9	10	5	8	2	5	5	5	5	5	8.09	7.57	7.04	6.65	8.31
QcXwKMz2GMXw78rB6	3e3b4f0d5e4a98f514cbc008	OSI	XGID031024	24	Barcelona Metropolitana Nord	15115.0	10	10	9	10	9	10	10	10	9	10	8	10	7	10	6	10	6	9	9	8	9	9	9	9	9	9	10	9	9	8	10	8	10	7	10	7	9	9	9.14	8.77	8.77	8.81	9.38
QCxWvPReDdTbzmLhz	3e3b4f0d5e4a98f514cbc008	OSI	XGID031024	24	Barcelona Metropolitana Nord	15115.0	10	10	10	8	9	8	10	5	4	5	7	5	6	6	8	6	3	4	7	9	9	8	10	9	10	10	8	10	9	10	7	6	8	6	8	7	7	6	7.41	8.45	6.61	7.91	6.76
HL6npN52DyqM5AXat	3e3b4f0d5e4a98f514cbc008	OSI	XGID031024	24	Barcelona Metropolitana Nord	15115.0	10	5	10	9	8	9	8	6	5	5	8	10	7	10	9	8	7	9	9	7	5	8	9	6	6	8	9	5	5	8	10	9	10	9	10	9	9	9	8.18	7.73	8.25	8.37	7.43
FhD2Rpwdc8wpvoQGF	3e3b4f0d5e4a98f514cbc008	OSI	XGID031024	24	Barcelona Metropolitana Nord	15115.0	5	5	5	5	5	5	5	5	5	5	5	5	5	5	5	5	5	5	5	5	5	5	5	5	5	5	5	5	5	5	5	5	5	5	5	5	5	5	5.0	5.0	5.0	5.0	5.0
i8zYSpk4jnR3mMptR	3e3b4f0d5e4a98f514cbc008	OSI	XGID031024	24	Barcelona Metropolitana Nord	15115.0	10	10	10	10	10	10	10	10	3	10	10	10	8	10	9	10	5	10	10	10	10	10	10	10	10	10	10	10	10	10	10	10	10	10	10	10	10	10	9.32	10.0	9.19	10.0	9.0
DyA5wRSdfPyYfcJiY	3e3b4f0d5e4a98f514cbc008	OSI	XGID031024	24	Barcelona Metropolitana Nord	15115.0	10	10	10	10	10	10	10	10	10	7	10	10	8	10	10	10	10	9	9	10	10	10	10	10	10	10	10	10	9	10	10	10	10	10	10	10	9	9	9.68	9.86	9.67	9.84	9.57
wDbEv8NMJQ8RZ3v5m	3e3b4f0d5e4a98f514cbc008	OSI	XGID031024	24	Barcelona Metropolitana Nord	15115.0	9	9	9	9	9	9	9	9	7	9	7	9	7	8	8	9	6	8	8	9	9	9	9	9	9	9	9	7	9	7	9	8	9	9	9	7	8	8	8.43	8.59	8.16	8.44	8.38
TsfXntaReQhGC22KG	3e3b4f0d5e4a98f514cbc008	OSI	XGID031024	24	Barcelona Metropolitana Nord	15115.0	8	9	9	8	9	6	9	5	6	8	9	8	9	7	7	9	9	9	8	10	9	9	9	8	9	9	9	9	8	9	9	9	9	9	9	9	9	9	8.0	9.0	8.02	8.93	7.64
4dv5ffEJoPg9EgRgP	3e3b4f0d5e4a98f514cbc008	OSI	XGID031024	24	Barcelona Metropolitana Nord	15115.0	8	9	10	9	8	9	8	10	9	8	8	9	9	10	9	10	8	8	9	9	9	10	9	8	10	9	10	9	8	8	9	9	10	9	10	9	9	10	8.77	9.18	8.89	9.19	8.83
zvmySaFTRyzqwu42g	3e3b4f0d5e4a98f514cbc008	OSI	XGID031024	24	Barcelona Metropolitana Nord	15115.0	9	9	9	9	9	9	9	9	9	9	9	9	9	9	9	9	9	9	9	9	9	9	9	9	9	9	9	9	9	9	9	9	9	9	9	9	9	9	9.0	9.0	9.0	9.0	9.0
sYo3xkM6H8EcYaqbM	3e3b4f0d5e4a98f514cbc008	OSI	XGID031024	24	Barcelona Metropolitana Nord	15115.0	9	8	10	10	9	8	8	7	8	8	7	8	6	8	9	10	8	8	9	9	8	9	7	9	8	8	7	9	7	8	9	7	9	8	8	8	8	9	8.36	8.2	8.23	8.21	8.1
LXXXm6YgFpNZge7zE	3e3b4f0d5e4a98f514cbc008	OSI	XGID031024	24	Barcelona Metropolitana Nord	15115.0	8	8	9	9	9	8	8	9	7	7	8	9	6	8	7	9	8	8	8	8	8	9	9	9	8	8	9	8	7	9	9	6	8	7	9	8	8	8	8.07	8.16	8.09	8.19	8.0
u6YndR2qr4HrWyEk6	7df47d98944b936075748980	OSI	XGID0810241	16	Barcelona Ciutat	29319.0	9	10	10	10	10	10	9	6	6	9	9	10	9	8	9	9	9	7	9	10	10	10	10	10	10	9	6	8	9	9	10	6	8	9	9	9	7	10	8.98	9.07	8.77	8.72	8.71
APp5DL3NLoKduu9PB	e660f3ab1b14c5e2a6ce9f2a	OSI	XGID081024	14	Girona	5700.0	8	8	8	8	8	8	8	8	8	8	8	8	8	6	8	8	7	7	7	8	8	8	8	8	8	6	8	8	8	8	8	6	6	8	8	7	7	7	7.82	7.55	7.65	7.44	7.81
wsQQj3A8wGkaYCNhF	e660f3ab1b14c5e2a6ce9f2a	OSI	XGID081024	14	Girona	5700.0	9	9	8	7	8	4	4	3	8	3	8	8	3	3	3	3	2	2	3	9	9	9	8	8	8	8	8	9	8	8	8	8	8	8	8	9	8	8	5.45	8.32	4.86	8.21	5.5
2Cipqr6iLj6og3yWh	e660f3ab1b14c5e2a6ce9f2a	OSI	XGID081024	14	Girona	5700.0	9	8	8	7	7	8	7	6	6	6	6	10	6	7	7	7	4	6	5	7	7	7	6	6	7	6	5	5	5	5	10	5	5	5	6	3	5	4	7.05	5.93	6.68	5.6	6.86
FjzMrzeHroRrmpBy2	e660f3ab1b14c5e2a6ce9f2a	OSI	XGID081024	14	Girona	5700.0	9	9	8	7	6	6	5	6	5	6	8	9	4	7	2	7	5	7	10	8	7	8	7	7	6	4	6	8	7	8	8	5	8	5	7	5	7	10	6.68	6.8	6.53	6.91	6.69
zun46eh3mxrNGzBRv	e660f3ab1b14c5e2a6ce9f2a	OSI	XGID081024	14	Girona	5700.0	9	9	10	9	10	9	9	10	8	9	8	10	10	9	9	9	8	9	9	8	9	10	9	10	9	9	10	8	9	8	10	10	9	9	9	8	9	9	9.14	9.05	9.18	9.16	9.05
gzMvnupa4G3585JHw	e660f3ab1b14c5e2a6ce9f2a	OSI	XGID081024	14	Girona	5700.0	8	8	9	8	8	7	8	7	7	7	8	10	7	7	9	8	6	8	8	8	8	9	8	8	8	8	8	8	7	8	10	7	7	9	9	6	9	9	7.84	8.14	7.84	8.16	7.55
e62YZyj5uLxE63fGz	e660f3ab1b14c5e2a6ce9f2a	OSI	XGID081024	14	Girona	5700.0	9	9	9	9	9	9	9	9	8	9	9	9	6	9	9	9	9	10	9	9	6	8	9	9	9	8	9	10	9	9	9	9	7	9	9	9	10	9	8.86	8.73	8.82	8.81	8.79
7X6kjuYnQpjoS9Hrp	e660f3ab1b14c5e2a6ce9f2a	OSI	XGID081024	14	Girona	5700.0	9	8	9	8	9	9	8	9	8	8	8	8	9	8	7	8	7	8	8	9	6	8	8	9	8	8	9	8	8	8	8	9	8	7	8	7	8	8	8.32	8.05	8.19	8.05	8.29
xsgLf8QJdc7uMj7MG	e660f3ab1b14c5e2a6ce9f2a	OSI	XGID081024	14	Girona	5700.0	10	8	9	9	9	9	9	6	3	8	10	9	7	6	7	4	8	9	3	9	8	9	8	8	8	7	8	6	6	10	9	9	8	8	4	7	9	5	7.95	7.86	7.47	7.88	7.62
xcxetmexkYoLe8GnS	e660f3ab1b14c5e2a6ce9f2a	OSI	XGID081024	14	Girona	5700.0	10	10	10	10	10	10	9	10	10	10	10	10	8	10	10	10	1	9	9	10	10	10	10	10	10	10	10	10	10	10	10	8	10	10	10	1	9	8	9.32	9.36	9.05	9.02	9.38
LYuc9JWYGZBnN4yit	e660f3ab1b14c5e2a6ce9f2a	OSI	XGID081024	14	Girona	5700.0	9	9	8	8	8	6	8	8	6	8	7	9	9	7	7	7	6	5	5	9	9	8	8	8	6	8	8	6	8	7	9	9	7	7	7	6	5	5	7.45	7.45	7.23	7.23	7.52
Y6jy39pRSvoapnr2N	e660f3ab1b14c5e2a6ce9f2a	OSI	XGID081024	14	Girona	5700.0	9	9	9	9	9	7	8	10	8	8	8	10	10	9	9	9	4	7	5	9	9	9	8	9	7	8	10	8	8	8	9	9	8	8	9	3	6	5	8.23	7.93	8.21	7.75	8.33
cRA8g9PHrhfHiJ3D4	e660f3ab1b14c5e2a6ce9f2a	OSI	XGID081024	14	Girona	5700.0	8	8	8	9	9	7	8	7	8	7	6	8	7	8	8	8	7	8	7	8	8	8	8	9	7	7	7	7	7	6	8	7	8	7	8	7	8	7	7.68	7.45	7.63	7.46	7.62
JPF38hPAps8khiPGy	e660f3ab1b14c5e2a6ce9f2a	OSI	XGID081024	14	Girona	5700.0	7	8	8	8	8	8	8	8	7	8	7	9	9	8	8	8	8	8	7	8	8	8	7	7	8	8	8	7	8	7	9	9	8	8	8	8	8	7	7.86	7.86	7.95	7.86	7.88
pFduX8bJ4ymiPBERn	7df47d98944b936075748980	OSI	XGID0810241	16	Barcelona Ciutat	29319.0	8	8	8	8	8	8	7	6	6	7	8	6	3	5	3	3	3	4	4	8	8	8	8	8	8	7	8	8	7	8	6	8	8	5	7	3	5	4	6.36	7.07	5.6	6.72	6.57
pEpKn5LzZZyAaHwPY	7df47d98944b936075748980	OSI	XGID0810241	16	Barcelona Ciutat	29319.0	7	9	7	8	8	9	7	8	6	8	8	9	9	7	6	8	8	5	7	5	6	4	5	6	8	6	8	8	7	8	8	7	8	8	8	8	5	6	7.57	6.55	7.51	6.88	7.83
9zQ6wonq4QWQ87Ms3	7df47d98944b936075748980	OSI	XGID0810241	16	Barcelona Ciutat	29319.0	8	9	10	10	9	8	9	8	9	9	10	10	10	10	7	10	7	9	10	8	9	10	10	9	8	9	8	9	9	10	10	10	10	7	10	7	9	10	8.95	8.95	9.09	9.09	9.0
oEWHMxyzZtdb3ifwr	7df47d98944b936075748980	OSI	XGID0810241	16	Barcelona Ciutat	29319.0	9	10	9	9	9	9	10	6	5	6	9	9	9	7	6	7	1	6	9	9	10	9	9	9	9	10	8	5	6	9	9	9	7	6	7	5	6	9	7.95	8.23	7.46	7.88	7.64
EzGSBSacMpMZMETeB	7df47d98944b936075748980	OSI	XGID0810241	16	Barcelona Ciutat	29319.0	6	9	9	9	10	9	7	5	6	6	8	10	5	9	7	6	5	9	6	8	9	9	9	10	9	9	8	9	8	9	10	10	9	10	9	8	10	9	7.48	9.0	7.49	9.18	7.38
Ejdc7nkM5LwaaMSkH	7df47d98944b936075748980	OSI	XGID0810241	16	Barcelona Ciutat	29319.0	8	9	9	9	9	9	6	6	8	6	7	7	7	1	5	6	1	3	5	6	8	9	8	9	8	5	6	9	8	9	8	8	5	7	8	1	5	7	6.8	7.07	5.95	6.91	6.86
Dj37izMvardviwHdn	7df47d98944b936075748980	OSI	XGID0810241	16	Barcelona Ciutat	29319.0	8	8	8	9	9	9	9	3	3	8	9	10	6	3	3	2	2	7	3	8	8	8	8	9	2	5	3	8	8	9	10	6	3	3	8	7	8	7	6.84	6.61	5.96	6.63	6.69
YgFxYoY3EHkhrneX6	7df47d98944b936075748980	OSI	XGID0810241	16	Barcelona Ciutat	29319.0	7	7	7	7	6	6	7	6	6	6	8	9	6	7	7	6	6	6	6	7	7	8	7	6	6	7	6	7	7	8	9	6	7	7	6	6	7	7	6.66	6.93	6.67	6.93	6.6
kQLrXN6kATCyHG3qc	7df47d98944b936075748980	OSI	XGID0810241	16	Barcelona Ciutat	29319.0	10	9	10	10	10	10	10	8	7	10	10	10	7	8	8	8	1	8	10	8	8	7	7	7	8	8	8	7	8	8	8	7	7	7	7	1	7	10	8.91	7.36	8.4	7.12	8.71
HGqhoFGqiM5HYNqMH	7df47d98944b936075748980	OSI	XGID0810241	16	Barcelona Ciutat	29319.0	8	9	8	9	8	5	7	7	6	9	9	9	9	5	5	6	6	9	9	9	9	8	9	8	8	7	8	9	8	9	9	9	5	7	8	6	9	9	7.52	8.16	7.51	8.0	7.62
ggJq3b3TvhwDnxmvs	7df47d98944b936075748980	OSI	XGID0810241	16	Barcelona Ciutat	29319.0	8	8	8	8	8	8	8	3	2	5	2	7	3	4	5	7	2	8	6	8	8	8	8	8	8	8	3	2	5	8	7	8	8	8	8	8	8	6	6.2	7.23	5.46	7.18	5.57
xyfB2xjvPYkLLqzDY	7df47d98944b936075748980	OSI	XGID0810241	16	Barcelona Ciutat	29319.0	8	8	9	9	9	7	9	5	5	6	5	8	2	5	3	8	3	8	6	8	8	9	9	9	7	9	7	7	7	8	8	7	8	7	8	9	8	8	6.8	8.0	6.14	7.98	6.48
ibysRDjZqTouPanj8	7df47d98944b936075748980	OSI	XGID0810241	16	Barcelona Ciutat	29319.0	10	10	10	8	10	10	10	9	7	10	10	10	6	6	7	7	8	7	10	10	10	9	8	10	9	10	9	7	8	10	10	6	6	7	7	8	7	10	9.02	8.75	8.53	8.39	8.88
ng7C4E8Bh5xRSDTih	7df47d98944b936075748980	OSI	XGID0810241	16	Barcelona Ciutat	29319.0	9	8	10	10	10	9	8	9	9	10	8	6	10	10	10	9	8	8	7	9	8	9	10	10	9	8	9	9	9	8	6	8	10	8	9	8	8	9	8.84	8.61	8.79	8.56	8.88
B2o54msEgtsTNDRun	7df47d98944b936075748980	OSI	XGID0810241	16	Barcelona Ciutat	29319.0	4	5	7	7	7	6	6	7	3	3	9	9	1	4	3	3	4	3	4	10	9	8	8	7	8	8	8	8	7	9	9	1	7	8	7	8	8	7	5.2	7.82	5.16	7.44	5.21
XdquctEbRMe7PBupF	933bd277097f18bbf840f99c	OSI	XGID101024	10	Barcelona Metropolitana Nord	12568.0	10	10	9	9	10	10	10	9	6	10	10	10	9	7	9	10	3	3	9	9	10	9	8	9	10	10	9	8	9	10	10	9	8	9	10	4	8	9	8.8	8.95	8.28	8.7	8.69
tkgJKZnSifwpiPpuz	933bd277097f18bbf840f99c	OSI	XGID101024	10	Barcelona Metropolitana Nord	12568.0	10	9	9	9	9	7	8	7	6	8	7	9	7	9	5	8	7	6	9	10	9	8	8	9	8	8	8	7	8	7	9	8	9	7	8	7	7	9	7.93	8.16	7.7	8.02	7.88
tiPksX9hDNviXWrCe	933bd277097f18bbf840f99c	OSI	XGID101024	10	Barcelona Metropolitana Nord	12568.0	6	8	5	9	6	8	6	6	8	3	8	9	1	1	2	2	5	2	1	6	8	5	9	9	8	6	5	7	3	7	9	1	1	2	2	4	2	2	5.43	5.43	4.68	4.72	6.05
pkHYPdZ3BY2gxgwKx	933bd277097f18bbf840f99c	OSI	XGID101024	10	Barcelona Metropolitana Nord	12568.0	7	8	9	8	8	9	8	8	7	7	8	9	7	6	6	9	3	3	8	7	8	8	8	8	8	8	8	8	7	9	10	8	8	8	8	8	8	8	7.43	8.0	7.09	8.18	7.43
9HoJPGiLBX2EFDgCh	933bd277097f18bbf840f99c	OSI	XGID101024	10	Barcelona Metropolitana Nord	12568.0	8	9	3	3	7	3	4	5	5	7	8	7	8	4	8	8	3	7	10	8	8	8	8	8	8	8	8	10	8	9	8	9	6	9	9	6	9	10	5.86	8.25	6.14	8.25	5.69
3WC4na3bQmnaoFWbE	933bd277097f18bbf840f99c	OSI	XGID101024	10	Barcelona Metropolitana Nord	12568.0	9	10	9	10	10	7	8	5	7	8	9	10	9	7	5	10	10	9	10	10	10	9	10	10	8	8	8	9	9	9	10	9	9	7	10	10	9	10	8.48	9.07	8.47	9.11	8.33
Gazqte5jGS3Bo6yWL	933bd277097f18bbf840f99c	OSI	XGID101024	10	Barcelona Metropolitana Nord	12568.0	10	10	10	10	10	10	10	5	10	10	10	1	6	5	1	5	1	1	10	10	10	10	10	10	10	10	5	10	10	10	1	6	5	1	5	1	1	10	7.73	7.73	6.32	6.32	8.02
4GXfp8JCqbcxAaFuj	933bd277097f18bbf840f99c	OSI	XGID101024	10	Barcelona Metropolitana Nord	12568.0	10	9	8	9	10	10	10	8	7	9	10	10	9	10	10	10	1	8	10	10	10	8	10	10	9	10	9	7	9	10	10	9	10	10	10	1	8	10	8.91	8.95	8.7	8.79	8.67
xGQYgouwGzGXSgapb	933bd277097f18bbf840f99c	OSI	XGID101024	10	Barcelona Metropolitana Nord	12568.0	10	10	10	10	10	10	10	5	10	10	10	10	10	10	10	10	3	3	10	8	10	6	5	10	10	10	5	10	3	6	10	10	6	10	10	3	3	10	9.14	7.77	8.67	7.49	9.02
qQvXynkW7SFwdRZBM	933bd277097f18bbf840f99c	OSI	XGID101024	10	Barcelona Metropolitana Nord	12568.0	10	10	10	10	10	10	10	7	6	10	10	10	10	10	5	10	10	8	8	10	10	10	10	10	10	10	10	10	10	10	6	10	5	5	10	10	10	8	9.27	9.39	9.02	8.88	9.24
cX46AstBCziviL2AN	987ae70078c9d1f81aa266bc	ICS	XGID141123	43	Barcelona Metropolitana Sud	22457.0	8	10	9	8	9	8	7	6	5	5	8	10	7	8	8	6	5	4	8	8	10	9	8	9	8	7	7	7	5	10	10	9	8	9	8	9	7	10	7.45	8.27	7.35	8.54	7.24
XE5NyDXvnuX8i3JLR	987ae70078c9d1f81aa266bc	ICS	XGID141123	43	Barcelona Metropolitana Sud	22457.0	9	9	10	9	9	9	9	9	9	9	9	9	9	9	9	10	8	8	10	9	9	10	9	9	9	9	9	9	9	9	9	9	9	9	10	8	9	10	9.07	9.11	9.04	9.11	8.98
tTACmvLXbfAXcnDGr	987ae70078c9d1f81aa266bc	ICS	XGID141123	43	Barcelona Metropolitana Sud	22457.0	9	9	9	9	9	9	9	9	9	9	9	9	9	9	9	9	9	9	9	9	9	9	9	9	9	9	9	9	9	9	9	9	9	9	9	9	9	9	9.0	9.0	9.0	9.0	9.0
o2dnWvQjQY2wRLfq9	987ae70078c9d1f81aa266bc	ICS	XGID141123	43	Barcelona Metropolitana Sud	22457.0	7	9	9	8	9	8	9	7	5	6	7	9	6	5	5	5	7	7	9	5	9	7	8	9	8	9	7	5	6	7	9	8	5	5	7	9	9	9	7.5	7.45	7.23	7.54	7.29
XyQ3ofMQjbLTYoiZq	987ae70078c9d1f81aa266bc	ICS	XGID141123	43	Barcelona Metropolitana Sud	22457.0	10	10	10	10	10	10	10	10	7	10	10	10	10	7	7	7	7	6	8	10	10	10	10	10	10	10	10	8	9	10	10	10	8	8	8	7	7	8	9.18	9.32	8.74	9.0	9.29
dRiJ8iEcMucTSEwfQ	987ae70078c9d1f81aa266bc	ICS	XGID141123	43	Barcelona Metropolitana Sud	22457.0	7	8	8	8	8	7	7	8	8	7	8	8	9	8	8	8	8	8	8	7	8	8	8	8	7	7	8	8	7	8	8	9	8	8	8	8	8	8	7.73	7.73	7.96	7.96	7.76
YzcipM49dWq3qTB6c	987ae70078c9d1f81aa266bc	ICS	XGID141123	43	Barcelona Metropolitana Sud	22457.0	6	8	7	8	7	8	7	8	8	9	8	9	8	8	8	8	8	8	8	6	7	7	8	7	8	7	8	8	8	8	9	7	7	8	8	8	8	7	7.68	7.48	7.88	7.63	7.95
3DL4mR2N75vYSPt38	987ae70078c9d1f81aa266bc	ICS	XGID141123	43	Barcelona Metropolitana Sud	22457.0	8	10	9	8	9	9	8	8	6	8	5	10	9	5	6	6	4	5	6	8	7	9	8	9	8	8	7	5	7	5	10	9	5	6	6	5	5	6	7.61	7.3	7.09	6.95	7.69
oL56baW85SRYfspqZ	987ae70078c9d1f81aa266bc	ICS	XGID141123	43	Barcelona Metropolitana Sud	22457.0	8	9	10	9	10	7	9	8	8	9	10	10	7	8	7	9	6	8	8	6	9	8	7	10	5	7	8	10	8	10	9	10	8	10	10	9	10	10	8.43	8.23	8.39	8.93	8.38
mNLGkA5cL6xJpQR8m	987ae70078c9d1f81aa266bc	ICS	XGID141123	43	Barcelona Metropolitana Sud	22457.0	9	9	9	10	9	8	9	10	9	7	9	9	9	7	7	9	10	9	9	9	9	9	10	9	8	9	10	9	6	9	9	9	7	7	9	10	9	9	8.82	8.77	8.82	8.81	8.86
mFd92vBaxQ3p4QmZu	987ae70078c9d1f81aa266bc	ICS	XGID141123	43	Barcelona Metropolitana Sud	22457.0	9	9	10	10	9	10	10	9	7	9	9	10	8	9	9	9	8	9	8	8	8	8	7	7	7	9	8	9	8	10	9	9	9	8	9	8	9	8	9.14	8.23	8.96	8.39	9.0
qasaN4rJ7STuFAinG	987ae70078c9d1f81aa266bc	ICS	XGID141123	43	Barcelona Metropolitana Sud	22457.0	8	7	8	8	8	7	7	7	8	7	9	8	6	7	7	9	7	7	9	10	9	10	10	10	9	9	9	9	9	10	9	7	8	9	9	9	8	9	7.55	9.16	7.58	8.98	7.43
MXZ5p65nkaqMjXXp6	987ae70078c9d1f81aa266bc	ICS	XGID141123	43	Barcelona Metropolitana Sud	22457.0	9	7	7	8	9	9	9	6	8	9	9	9	9	9	8	8	8	7	7	8	7	7	7	9	8	8	5	9	8	9	9	9	9	8	8	8	7	7	8.2	7.84	8.09	7.91	8.14
3JPbJit5Ev7pgTYGu	987ae70078c9d1f81aa266bc	ICS	XGID141123	43	Barcelona Metropolitana Sud	22457.0	9	9	10	10	10	10	10	10	8	10	10	10	10	10	10	9	9	10	8	10	10	10	10	10	10	10	10	9	10	10	10	10	10	10	10	10	10	9	9.61	9.91	9.65	9.89	9.57
Qo8hudnMQRWCT7Mky	987ae70078c9d1f81aa266bc	ICS	XGID141123	43	Barcelona Metropolitana Sud	22457.0	10	10	10	10	10	10	10	10	10	10	10	10	10	10	10	10	10	10	9	10	10	10	10	10	10	10	10	10	10	10	10	10	10	10	10	10	10	9	9.95	9.95	9.93	9.93	9.98
M6QzZMqJcjvEwxnto	987ae70078c9d1f81aa266bc	ICS	XGID141123	43	Barcelona Metropolitana Sud	22457.0	8	8	7	8	8	9	8	5	8	3	9	8	9	7	8	9	2	8	5	7	7	7	7	7	7	6	5	8	3	9	7	9	7	7	9	7	8	7	7.32	6.95	7.14	7.21	7.0
PmdSgniAYo6weLAni	987ae70078c9d1f81aa266bc	ICS	XGID141123	43	Barcelona Metropolitana Sud	22457.0	9	9	9	9	9	9	9	9	6	8	10	9	8	6	9	9	7	5	9	4	4	4	4	6	6	6	3	9	6	8	9	9	8	9	9	7	8	9	8.48	6.34	8.25	7.05	8.29
NCvMTCNGKAiNvMukH	987ae70078c9d1f81aa266bc	ICS	XGID141123	43	Barcelona Metropolitana Sud	22457.0	7	7	5	7	8	7	8	6	4	7	9	9	5	5	7	7	4	2	5	8	7	7	7	8	7	8	8	6	7	9	9	5	5	7	7	5	5	5	6.36	7.0	6.09	6.74	6.33
YqBdiEscq3kK3T8m4	987ae70078c9d1f81aa266bc	ICS	XGID141123	43	Barcelona Metropolitana Sud	22457.0	10	10	10	10	10	10	10	7	5	10	10	10	10	5	10	10	5	10	4	10	5	5	5	5	5	2	5	5	5	5	5	5	5	5	5	5	5	5	9.02	5.18	8.49	4.98	8.62
b6f4Px2kK9cMzMgnx	987ae70078c9d1f81aa266bc	ICS	XGID141123	43	Barcelona Metropolitana Sud	22457.0	7	10	10	7	10	6	6	3	2	6	10	9	9	8	5	10	3	2	5	5	10	10	7	10	6	6	6	5	6	10	9	9	5	9	8	3	5	9	6.73	7.2	6.68	7.46	6.36
yq8xZMnBAMheMsNdQ	987ae70078c9d1f81aa266bc	ICS	XGID141123	43	Barcelona Metropolitana Sud	22457.0	9	9	9	9	9	9	9	7	8	9	9	9	10	5	8	9	8	3	5	9	5	5	5	4	5	5	5	8	8	9	5	1	5	8	9	8	3	5	8.27	5.86	7.77	5.58	8.29
YwdkfDNzT2rWTkEQ6	987ae70078c9d1f81aa266bc	ICS	XGID141123	43	Barcelona Metropolitana Sud	22457.0	9	9	10	10	10	8	8	9	10	8	10	10	10	9	9	9	8	8	8	9	10	9	10	10	8	9	10	10	9	10	10	10	9	9	9	8	9	9	9.0	9.23	9.12	9.33	9.05
iJBQtNv6xTJSYpFFJ	987ae70078c9d1f81aa266bc	ICS	XGID141123	43	Barcelona Metropolitana Sud	22457.0	8	9	7	6	8	8	8	9	9	4	9	8	4	9	8	9	7	8	9	8	8	6	8	9	9	4	8	8	9	8	9	8	8	7	8	8	9	8	7.68	7.68	7.81	7.91	7.57
qoTFhHv4MxfCvyENS	987ae70078c9d1f81aa266bc	ICS	XGID141123	43	Barcelona Metropolitana Sud	22457.0	5	8	7	7	7	8	8	8	7	8	7	8	8	8	8	8	5	9	5	8	8	7	5	7	8	7	8	7	8	6	8	8	9	8	8	5	9	5	7.23	7.3	7.32	7.26	7.38
KLmioFeKcsG7BhNpr	987ae70078c9d1f81aa266bc	ICS	XGID141123	43	Barcelona Metropolitana Sud	22457.0	8	10	8	8	8	8	8	7	9	7	9	8	10	7	9	7	8	9	8	8	8	8	8	7	8	8	7	9	7	9	8	10	7	9	7	8	9	8	8.23	8.09	8.23	8.12	8.21
RAiCFZ3DnQ8DWoqzy	987ae70078c9d1f81aa266bc	ICS	XGID141123	43	Barcelona Metropolitana Sud	22457.0	8	8	8	9	8	5	8	7	5	6	7	9	1	9	9	9	7	6	6	7	5	8	9	6	7	8	7	5	6	7	9	1	9	9	9	7	6	6	7.05	6.91	7.05	6.91	6.81
J7NmAJFrgpqGK3qyj	987ae70078c9d1f81aa266bc	ICS	XGID141123	43	Barcelona Metropolitana Sud	22457.0	7	7	8	8	7	6	7	6	7	8	8	6	8	7	8	7	4	4	6	5	5	5	5	6	5	7	6	7	8	8	5	8	7	8	7	6	4	7	6.82	6.09	6.67	6.32	6.83
RNwB4NKithg6BsFYt	987ae70078c9d1f81aa266bc	ICS	XGID141123	43	Barcelona Metropolitana Sud	22457.0	7	5	10	9	5	10	9	9	8	8	8	8	9	8	9	9	9	9	8	10	10	10	10	10	10	10	9	9	9	8	8	9	8	8	9	9	8	9	8.39	9.3	8.39	8.93	8.19
fkSHTAg9nacbhnrYA	987ae70078c9d1f81aa266bc	ICS	XGID141123	43	Barcelona Metropolitana Sud	22457.0	9	9	9	8	7	6	7	6	4	5	8	10	10	6	8	9	5	7	4	6	9	7	8	7	8	8	5	6	5	6	4	10	9	8	6	5	6	8	7.3	6.93	7.21	6.88	6.88
wJuWCZQCokqvpgAgr	987ae70078c9d1f81aa266bc	ICS	XGID141123	43	Barcelona Metropolitana Sud	22457.0	5	10	8	6	8	8	9	7	6	5	7	10	10	6	7	7	8	8	6	8	10	8	8	8	8	9	8	8	6	7	10	4	8	7	9	8	8	8	7.48	7.93	7.58	7.79	7.33
ySNjXGfLrTJTG8AtE	987ae70078c9d1f81aa266bc	ICS	XGID141123	43	Barcelona Metropolitana Sud	22457.0	6	9	10	7	7	5	7	9	8	8	8	8	10	8	9	8	8	7	9	6	9	9	6	7	5	5	9	8	8	8	8	10	8	9	9	7	6	9	7.77	7.39	8.16	7.88	7.79
bZ6GCujpNpt2TyxEB	987ae70078c9d1f81aa266bc	ICS	XGID141123	43	Barcelona Metropolitana Sud	22457.0	9	10	9	8	9	9	9	10	9	7	8	6	9	6	8	9	6	7	6	9	9	9	9	9	9	9	10	9	9	9	8	9	9	9	9	6	7	8	8.3	8.73	7.89	8.58	8.31
Pw96bF4F9xB6qt3Qi	987ae70078c9d1f81aa266bc	ICS	XGID141123	43	Barcelona Metropolitana Sud	22457.0	8	10	8	9	10	7	9	8	7	9	9	10	7	7	9	9	7	3	7	8	10	6	8	9	7	8	9	7	10	9	10	8	9	9	9	8	4	7	8.05	7.95	7.88	8.04	8.14
PiwPXErEN8FmSrvYu	987ae70078c9d1f81aa266bc	ICS	XGID141123	43	Barcelona Metropolitana Sud	22457.0	10	10	8	9	9	8	9	8	6	8	9	6	6	5	10	7	2	2	6	9	10	8	7	8	8	9	9	9	8	10	6	8	4	10	9	6	2	6	7.59	7.89	6.84	7.35	7.5
fte6yYxHktaNteMa3	987ae70078c9d1f81aa266bc	ICS	XGID141123	43	Barcelona Metropolitana Sud	22457.0	8	9	9	9	8	8	9	9	7	9	9	9	9	8	8	5	7	8	8	9	8	8	8	7	7	9	9	8	9	9	9	9	8	8	5	7	8	9	8.34	8.2	8.25	8.14	8.45
Crcr9sf2NPAJwEf7d	987ae70078c9d1f81aa266bc	ICS	XGID141123	43	Barcelona Metropolitana Sud	22457.0	8	10	8	8	9	6	8	8	6	7	7	9	8	6	6	6	8	7	6	8	10	8	8	9	7	8	8	8	6	8	9	8	7	6	7	7	7	6	7.5	7.68	7.39	7.58	7.57
m2iovN7uoJpGNCR4o	987ae70078c9d1f81aa266bc	ICS	XGID141123	43	Barcelona Metropolitana Sud	22457.0	6	5	5	5	5	5	5	5	5	5	5	6	6	5	4	5	4	5	5	6	6	5	5	5	6	5	5	5	5	5	6	6	5	4	5	4	5	6	5.09	5.27	5.02	5.14	5.1
26Qxae83sFhpC2Rz7	987ae70078c9d1f81aa266bc	ICS	XGID141123	43	Barcelona Metropolitana Sud	22457.0	7	8	8	8	8	7	7	8	5	8	8	9	9	7	7	7	7	7	7	7	8	8	9	8	6	7	6	5	8	8	9	9	7	7	8	6	8	7	7.45	7.34	7.56	7.46	7.48
bvdN4Dupue3vRApQs	987ae70078c9d1f81aa266bc	ICS	XGID141123	43	Barcelona Metropolitana Sud	22457.0	9	9	10	9	8	6	8	9	7	8	10	9	5	8	8	8	7	7	5	8	9	10	8	8	6	8	8	8	7	10	9	6	9	8	8	8	7	6	7.95	7.93	7.82	8.0	7.95
KGzD5Y8gAAGu5ttH8	987ae70078c9d1f81aa266bc	ICS	XGID141123	43	Barcelona Metropolitana Sud	22457.0	7	7	7	8	7	7	7	8	8	7	8	8	8	7	6	7	8	7	8	7	7	7	8	7	7	7	8	8	7	8	8	9	7	6	7	8	7	8	7.32	7.36	7.42	7.49	7.5
wQMjNC9D2gKhJCiFQ	987ae70078c9d1f81aa266bc	ICS	XGID141123	43	Barcelona Metropolitana Sud	22457.0	7	8	9	9	9	8	7	8	8	8	8	8	6	6	8	7	7	7	7	8	8	9	9	9	8	8	9	8	8	9	8	5	7	8	8	8	7	7	7.7	8.02	7.6	7.89	7.76
9moZdoKtvzPRXMFxK	987ae70078c9d1f81aa266bc	ICS	XGID141123	43	Barcelona Metropolitana Sud	22457.0	9	9	10	9	10	9	9	10	10	10	10	10	8	8	7	10	10	8	7	9	9	9	9	10	9	9	10	10	10	10	10	8	9	8	10	9	9	7	9.14	9.11	9.02	9.09	9.31
wkXJfQwvRGBkqtxGC	987ae70078c9d1f81aa266bc	ICS	XGID141123	43	Barcelona Metropolitana Sud	22457.0	9	9	8	8	8	8	7	8	7	7	8	8	8	8	8	9	8	8	8	9	9	8	8	8	8	8	8	7	7	8	8	8	8	8	9	8	8	8	7.98	8.07	7.98	8.02	7.9
JvCcHYgjANfuPPhBD	53026d5187bd151f03eae37a	ICS	XGID171123	31	Barcelona Metropolitana Sud	20212.0	7	7	7	7	8	6	5	6	5	6	6	6	9	8	8	8	9	7	7	7	6	7	7	7	6	5	6	5	6	6	6	9	8	8	8	9	7	7	6.77	6.68	7.12	7.04	6.6
fjBwp9LdEwD2NF363	53026d5187bd151f03eae37a	ICS	XGID171123	31	Barcelona Metropolitana Sud	20212.0	8	8	10	6	6	6	10	5	5	10	7	10	6	8	10	6	6	9	5	6	6	9	10	10	10	10	8	6	10	10	10	8	7	10	9	9	9	8	7.64	8.73	7.37	8.84	7.14
h89R6JQPKPGe49nyX	53026d5187bd151f03eae37a	ICS	XGID171123	31	Barcelona Metropolitana Sud	20212.0	8	7	8	8	8	8	8	8	8	8	9	10	8	8	7	7	8	8	8	8	7	8	8	8	8	8	8	8	8	9	10	8	8	7	7	8	8	8	8.02	8.02	8.09	8.09	8.05
2u96qrEEzoEZi3jw8	53026d5187bd151f03eae37a	ICS	XGID171123	31	Barcelona Metropolitana Sud	20212.0	10	8	10	10	10	10	10	10	10	10	10	9	8	10	9	10	8	7	8	10	8	10	10	10	10	10	10	10	10	10	9	7	10	9	10	8	7	8	9.41	9.36	9.19	9.12	9.45
94fRvzese36Wc55ST	53026d5187bd151f03eae37a	ICS	XGID171123	31	Barcelona Metropolitana Sud	20212.0	9	8	8	9	8	9	9	3	3	8	1	9	7	6	4	2	1	1	1	9	8	8	8	8	8	8	7	8	8	9	9	6	6	7	7	2	2	6	6.23	7.3	5.0	6.72	6.24
kgEvvdbBmqJDaRGzW	53026d5187bd151f03eae37a	ICS	XGID171123	31	Barcelona Metropolitana Sud	20212.0	8	8	8	8	10	8	8	8	8	8	8	8	8	8	8	7	8	8	8	8	8	8	8	10	8	8	8	8	8	8	8	8	8	8	7	8	8	8	8.07	8.07	8.11	8.11	8.05
MTg6HEHz5bXcDWQB7	53026d5187bd151f03eae37a	ICS	XGID171123	31	Barcelona Metropolitana Sud	20212.0	9	6	9	8	9	8	9	8	8	8	9	8	8	9	7	9	1	6	8	8	7	9	8	7	7	8	8	6	7	9	7	8	8	7	9	3	3	8	7.86	7.3	7.63	7.12	7.67
Y8E3auRQzWx4iH72B	53026d5187bd151f03eae37a	ICS	XGID171123	31	Barcelona Metropolitana Sud	20212.0	8	9	8	8	9	8	9	10	10	10	10	9	9	8	9	10	9	9	9	8	9	9	8	10	10	10	10	10	10	10	10	9	9	10	10	9	9	9	8.86	9.39	9.0	9.46	9.02
AJmQ6y4bvhKYkdmjZ	53026d5187bd151f03eae37a	ICS	XGID171123	31	Barcelona Metropolitana Sud	20212.0	7	8	4	7	8	6	9	6	5	8	7	9	3	5	8	8	1	5	4	8	4	8	6	8	9	8	9	10	8	10	9	9	9	9	9	10	9	4	6.25	8.18	5.84	8.42	6.26
Q9qnu47NK74NXNjxF	53026d5187bd151f03eae37a	ICS	XGID171123	31	Barcelona Metropolitana Sud	20212.0	7	7	7	6	5	5	5	7	3	5	9	8	5	6	6	5	5	5	4	7	7	6	6	5	5	5	7	3	5	9	8	5	6	6	5	5	5	4	5.84	5.75	5.88	5.81	5.79
Xg9MvPbBEk79kMPyR	53026d5187bd151f03eae37a	ICS	XGID171123	31	Barcelona Metropolitana Sud	20212.0	9	9	9	8	9	8	9	8	7	9	9	9	9	8	9	7	6	8	8	9	9	8	7	8	7	8	7	8	8	8	9	9	9	9	5	8	9	9	8.43	8.14	8.3	8.21	8.29
vSpM5jks9jc8EwSha	53026d5187bd151f03eae37a	ICS	XGID171123	31	Barcelona Metropolitana Sud	20212.0	9	8	8	8	8	7	7	6	3	5	8	5	9	7	8	8	4	8	5	10	8	10	8	8	5	7	7	5	5	8	5	8	7	8	8	4	8	5	7.02	7.2	6.88	7.04	6.55
LDmcc46GcmLr6nnZd	53026d5187bd151f03eae37a	ICS	XGID171123	31	Barcelona Metropolitana Sud	20212.0	7	7	7	7	6	7	7	7	7	7	7	7	7	7	7	7	7	7	7	7	7	7	7	7	7	7	7	7	7	7	7	7	7	7	7	7	7	7	6.95	7.0	6.93	7.0	6.98
yBEYFnPzRKExSRZwy	53026d5187bd151f03eae37a	ICS	XGID171123	31	Barcelona Metropolitana Sud	20212.0	7	8	8	8	7	6	7	7	7	5	5	7	8	1	7	6	5	8	6	8	8	8	8	7	6	7	7	7	5	5	7	8	3	6	6	5	8	6	6.7	6.8	6.39	6.47	6.5
inR9R89qqcRvzZML4	53026d5187bd151f03eae37a	ICS	XGID171123	31	Barcelona Metropolitana Sud	20212.0	10	8	8	8	7	7	7	7	8	8	7	9	10	10	7	7	5	7	8	10	2	8	8	7	7	7	7	8	8	10	9	10	10	7	7	5	7	8	7.8	7.66	7.72	7.82	7.86
P9jSd9Bwv2jWkR4Ro	53026d5187bd151f03eae37a	ICS	XGID171123	31	Barcelona Metropolitana Sud	20212.0	4	8	8	5	8	4	6	5	4	6	9	9	5	1	5	8	5	6	7	4	8	8	5	8	4	6	5	4	6	9	9	5	1	5	8	5	6	7	5.93	5.93	6.04	6.04	5.6
euKXwkBBf8CujhAKc	53026d5187bd151f03eae37a	ICS	XGID171123	31	Barcelona Metropolitana Sud	20212.0	7	10	7	9	9	8	9	8	9	10	8	10	3	10	4	9	3	3	10	8	10	8	9	10	8	9	9	9	10	10	10	5	10	5	9	3	4	10	7.61	8.16	7.28	7.93	8.21
PDqR63Yww9MCK2oyo	53026d5187bd151f03eae37a	ICS	XGID171123	31	Barcelona Metropolitana Sud	20212.0	8	9	9	8	8	9	8	9	7	8	8	9	9	8	5	8	4	6	7	8	8	8	8	8	8	8	8	9	8	9	9	8	9	9	9	9	8	9	7.86	8.32	7.6	8.49	8.05
qcvjqTLLYNeSMBXnk	53026d5187bd151f03eae37a	ICS	XGID171123	31	Barcelona Metropolitana Sud	20212.0	10	10	10	10	10	8	9	8	7	8	8	9	6	8	6	9	7	7	8	10	10	10	10	10	8	8	8	7	8	8	9	6	8	6	9	7	7	8	8.48	8.39	8.11	8.07	8.4
aWJbNeoRXuj7Rwvxn	53026d5187bd151f03eae37a	ICS	XGID171123	31	Barcelona Metropolitana Sud	20212.0	8	8	8	9	10	7	8	10	7	8	9	9	10	10	10	9	9	5	8	10	10	10	9	10	8	10	10	7	8	9	9	10	10	10	10	9	5	8	8.34	9.09	8.7	9.05	8.4
A9rMwaQgwBrAkDJMo	53026d5187bd151f03eae37a	ICS	XGID171123	31	Barcelona Metropolitana Sud	20212.0	8	9	9	9	9	8	9	6	8	6	8	8	5	8	3	5	6	6	8	8	8	8	8	8	8	8	6	7	7	8	8	5	7	5	8	8	7	9	7.52	7.52	7.11	7.32	7.62
soNTHA7MNKgMSXejo	53026d5187bd151f03eae37a	ICS	XGID171123	31	Barcelona Metropolitana Sud	20212.0	10	10	10	10	10	10	10	10	7	9	10	10	6	6	6	4	1	7	6	10	9	10	10	10	8	10	5	6	8	10	10	7	8	6	7	4	7	8	8.5	8.34	7.7	7.88	8.64
B42LwRbmkyExM34dG	53026d5187bd151f03eae37a	ICS	XGID171123	31	Barcelona Metropolitana Sud	20212.0	7	8	6	9	7	7	8	9	7	7	9	8	8	9	9	9	5	9	7	8	8	6	8	7	7	8	9	7	7	9	8	8	9	9	9	5	9	7	7.59	7.64	7.82	7.81	7.74
CaoTM8g7hQLbmwwk4	53026d5187bd151f03eae37a	ICS	XGID171123	31	Barcelona Metropolitana Sud	20212.0	9	9	9	9	9	9	8	9	3	8	4	8	2	9	9	8	4	3	3	9	3	9	3	3	2	2	2	2	2	9	3	9	2	2	2	9	3	3	7.2	4.5	6.6	4.42	7.14
ehsL4YMfuRz6TB2z3	53026d5187bd151f03eae37a	ICS	XGID171123	31	Barcelona Metropolitana Sud	20212.0	10	7	8	7	9	9	9	8	4	7	6	6	2	4	5	8	8	6	6	10	7	8	7	8	9	8	8	5	7	6	6	2	4	5	8	8	6	6	7.23	7.14	6.49	6.42	6.83
pbEkSBRkey3DvA3mc	53026d5187bd151f03eae37a	ICS	XGID171123	31	Barcelona Metropolitana Sud	20212.0	5	9	9	9	9	9	9	5	4	8	8	10	10	7	8	7	5	5	8	5	9	9	9	9	9	9	6	5	8	8	10	10	7	8	8	5	5	8	7.68	7.8	7.61	7.75	7.5
7F4sev6tdZ4JhLcak	53026d5187bd151f03eae37a	ICS	XGID171123	31	Barcelona Metropolitana Sud	20212.0	4	6	4	6	6	6	7	9	4	6	3	6	4	6	8	7	1	4	2	3	5	3	4	6	8	7	9	6	5	5	8	7	6	8	5	5	5	5	5.16	5.7	5.05	5.98	5.38
H8b8JPnJpu43JDcRb	53026d5187bd151f03eae37a	ICS	XGID171123	31	Barcelona Metropolitana Sud	20212.0	5	9	8	7	8	5	5	7	6	7	8	9	8	6	9	9	8	7	6	5	9	8	7	8	5	5	6	8	7	8	9	8	6	9	9	8	7	6	6.93	6.98	7.39	7.39	6.93
LBxg3sQtbmBPEkEaK	53026d5187bd151f03eae37a	ICS	XGID171123	31	Barcelona Metropolitana Sud	20212.0	10	10	10	10	10	10	10	10	10	10	5	10	1	1	10	10	6	6	6	10	10	10	10	10	10	10	10	8	10	5	10	1	1	10	10	6	6	6	8.61	8.52	7.54	7.47	8.52
F38vu8MFHGMkWSwqf	53026d5187bd151f03eae37a	ICS	XGID171123	31	Barcelona Metropolitana Sud	20212.0	10	10	10	10	10	10	10	10	10	10	10	10	10	10	10	10	10	10	5	10	10	10	10	10	10	10	10	10	10	10	10	10	10	10	10	10	10	7	9.77	9.86	9.65	9.79	9.88
svbJDjvGat3SBiWER	53026d5187bd151f03eae37a	ICS	XGID171123	31	Barcelona Metropolitana Sud	20212.0	8	8	7	9	8	9	7	9	6	10	8	9	1	8	9	5	4	2	1	9	9	7	7	9	10	7	10	8	10	8	9	1	6	10	5	4	2	1	6.93	7.25	6.35	6.49	7.43
KerFC5xPEjmAavniv	36d184692ec1d32b713b00ba	ICS	XGID051223	20	Barcelona Metropolitana Sud	19457.0	9	9	9	9	9	9	9	5	5	9	9	9	9	9	9	9	2	6	9	7	7	6	6	6	6	6	7	8	6	10	9	9	7	10	8	9	9	8	8.18	7.34	7.88	7.86	7.83
CTGFECCdR8obqJpTZ	36d184692ec1d32b713b00ba	ICS	XGID051223	20	Barcelona Metropolitana Sud	19457.0	8	8	7	8	8	9	7	8	7	8	8	9	9	8	8	7	6	5	4	8	8	8	8	8	8	8	8	7	8	8	9	9	8	8	8	7	8	6	7.52	7.91	7.37	7.89	7.76
mQCb8SrG2QjmvEDRW	36d184692ec1d32b713b00ba	ICS	XGID051223	20	Barcelona Metropolitana Sud	19457.0	8	8	9	7	8	7	8	5	3	2	9	9	8	3	3	1	3	5	4	7	8	9	8	7	6	8	5	7	3	9	9	9	5	5	1	3	7	7	6.36	6.82	5.86	6.63	5.95
76uywg4b589wMYktG	36d184692ec1d32b713b00ba	ICS	XGID051223	20	Barcelona Metropolitana Sud	19457.0	7	8	8	9	9	9	9	9	8	10	9	9	3	5	2	5	2	7	5	8	8	9	9	9	8	9	8	8	10	10	10	2	5	7	7	2	8	5	7.32	7.73	6.61	7.16	7.83
57eHdNtXrH7hz8c47	36d184692ec1d32b713b00ba	ICS	XGID051223	20	Barcelona Metropolitana Sud	19457.0	8	8	8	8	8	7	7	6	6	5	8	10	5	6	8	6	2	8	8	8	8	8	8	8	7	7	6	8	5	8	10	5	8	9	8	7	8	8	7.09	7.55	6.96	7.67	6.76
iZCSRd64fSBgebAhT	36d184692ec1d32b713b00ba	ICS	XGID051223	20	Barcelona Metropolitana Sud	19457.0	8	8	9	9	8	7	7	8	8	7	8	9	9	7	6	6	6	7	8	8	8	9	9	7	7	7	7	8	7	9	9	9	9	7	7	6	8	8	7.7	7.82	7.67	7.91	7.81
D6hf2pmWt8voBTaiS	36d184692ec1d32b713b00ba	ICS	XGID051223	20	Barcelona Metropolitana Sud	19457.0	9	9	9	9	9	9	9	9	5	9	9	10	7	5	6	5	5	9	5	9	9	9	9	9	9	9	9	9	9	8	9	10	10	10	10	9	9	9	8.09	9.09	7.6	9.18	8.1
HZ6avBfhiutextzoS	36d184692ec1d32b713b00ba	ICS	XGID051223	20	Barcelona Metropolitana Sud	19457.0	8	7	4	6	4	6	5	6	6	5	4	7	5	8	6	3	2	3	3	5	5	2	5	4	4	4	5	5	4	4	6	4	6	5	4	2	3	4	5.25	4.14	4.91	4.18	5.62
ur7QM2rGtj6ogxc7b	36d184692ec1d32b713b00ba	ICS	XGID051223	20	Barcelona Metropolitana Sud	19457.0	9	9	9	9	9	9	9	5	5	9	5	7	5	5	9	5	5	5	5	5	5	5	5	5	5	5	5	5	5	5	5	5	5	5	5	5	5	5	7.45	5.0	6.61	5.0	7.19
nw3JR69veaBMSw8pj	36d184692ec1d32b713b00ba	ICS	XGID051223	20	Barcelona Metropolitana Sud	19457.0	6	7	10	6	10	7	8	5	8	7	9	9	8	4	7	4	3	6	7	6	6	10	6	10	7	8	5	7	7	9	9	8	6	8	4	4	6	6	7.18	7.18	6.98	7.14	6.83
NDvurLeuecoEuzEHc	36d184692ec1d32b713b00ba	ICS	XGID051223	20	Barcelona Metropolitana Sud	19457.0	8	9	7	8	9	9	3	8	9	3	10	9	10	2	8	8	2	9	6	9	9	2	8	9	8	3	8	9	3	7	9	10	8	8	8	9	9	9	7.23	7.23	7.26	7.81	7.21
6orJYnxH9eoXTk6Bz	36d184692ec1d32b713b00ba	ICS	XGID051223	20	Barcelona Metropolitana Sud	19457.0	6	8	7	7	7	5	5	7	5	5	9	9	9	8	8	7	7	8	9	6	7	7	7	7	5	5	7	5	5	9	9	9	8	8	7	7	8	9	6.89	6.84	7.53	7.51	6.79
Y95JkJZExp8WDr68k	36d184692ec1d32b713b00ba	ICS	XGID051223	20	Barcelona Metropolitana Sud	19457.0	8	9	9	9	8	7	5	8	9	7	9	9	9	3	9	8	7	8	6	8	8	8	9	8	5	3	8	9	5	5	9	9	8	9	8	7	3	6	7.75	6.86	7.72	7.18	7.79
vK9tj5tFDwb3DMsLk	36d184692ec1d32b713b00ba	ICS	XGID051223	20	Barcelona Metropolitana Sud	19457.0	5	4	8	7	8	3	4	5	4	7	9	6	7	4	6	4	3	3	4	8	8	8	8	6	8	7	8	7	7	9	6	7	3	6	4	6	3	3	5.32	6.8	5.47	6.16	5.21
4t8BcFySgvH8zQA8p	36d184692ec1d32b713b00ba	ICS	XGID051223	20	Barcelona Metropolitana Sud	19457.0	5	5	5	5	5	5	5	2	7	2	8	9	9	2	4	1	1	2	1	5	5	5	5	6	5	5	2	7	2	8	9	9	2	4	1	1	2	1	4.61	4.66	4.39	4.46	4.64
mRyYTZ7dEDYgBshyC	36d184692ec1d32b713b00ba	ICS	XGID051223	20	Barcelona Metropolitana Sud	19457.0	10	10	10	10	10	10	10	6	6	9	8	10	7	5	10	6	4	4	6	10	7	10	10	10	10	10	7	6	7	8	10	8	5	9	7	4	4	6	8.43	8.27	7.6	7.61	8.14
trET95inqx2TzAQLa	36d184692ec1d32b713b00ba	ICS	XGID051223	20	Barcelona Metropolitana Sud	19457.0	9	10	10	9	10	9	8	5	3	9	6	10	2	2	3	4	5	3	2	6	8	6	7	6	5	6	4	6	6	8	10	2	5	5	5	5	4	3	6.91	5.68	5.72	5.44	6.88
MoQNs5AonZpm2cG6S	36d184692ec1d32b713b00ba	ICS	XGID051223	20	Barcelona Metropolitana Sud	19457.0	10	10	10	10	10	10	10	10	9	10	10	10	10	5	5	1	5	1	1	10	10	10	10	10	10	10	5	5	10	10	10	10	5	5	5	1	1	5	8.36	8.05	7.33	6.98	9.0
ejmNBSKCNRQrKMnyS	36d184692ec1d32b713b00ba	ICS	XGID051223	20	Barcelona Metropolitana Sud	19457.0	10	10	10	10	10	10	10	5	3	4	9	9	8	4	9	6	5	6	9	9	9	9	9	9	9	9	5	3	4	9	5	8	4	9	6	5	6	9	8.27	7.59	7.68	7.12	7.45
iBmy5zmQzvnbnBrK9	36d184692ec1d32b713b00ba	ICS	XGID051223	20	Barcelona Metropolitana Sud	19457.0	10	10	9	9	9	9	9	5	5	8	6	4	5	5	5	3	1	5	4	10	10	9	9	9	9	9	5	5	8	6	4	5	5	5	3	1	5	4	7.0	7.0	5.79	5.79	6.93
tJtLutD5hkR9Fgjpe	ea85250ea3be39839b86a447	ICS	XGID150224	15	Barcelona Metropolitana Sud	26437.0	8	7	9	6	8	5	5	3	2	3	9	5	8	8	4	6	1	1	2	4	5	5	5	8	5	5	3	2	3	9	5	6	5	4	3	1	1	2	5.45	4.36	5.23	4.35	5.05
ZTMv22rEC3rFFmWAD	ea85250ea3be39839b86a447	ICS	XGID150224	15	Barcelona Metropolitana Sud	26437.0	9	9	10	9	9	9	9	9	10	9	10	9	9	9	9	9	7	8	8	9	9	10	9	9	9	9	9	10	9	10	9	9	9	9	9	7	9	9	9.0	9.09	8.89	9.04	9.02
XmNgqWNzTWaRmEiqy	ea85250ea3be39839b86a447	ICS	XGID150224	15	Barcelona Metropolitana Sud	26437.0	6	8	8	8	6	9	7	6	7	7	5	10	9	6	8	7	8	5	4	8	8	8	8	8	8	7	8	7	8	10	10	9	9	9	9	8	9	8	7.16	8.23	6.96	8.53	7.26
5rtQmJgnkKYz6bHD8	ea85250ea3be39839b86a447	ICS	XGID150224	15	Barcelona Metropolitana Sud	26437.0	9	10	10	10	10	10	10	10	8	10	8	10	7	8	8	8	6	7	9	6	7	7	7	8	8	8	7	9	7	9	7	9	9	9	10	9	9	9	9.05	7.89	8.65	8.28	9.14
8dzxDu9y2u7ty68Hi	ea85250ea3be39839b86a447	ICS	XGID150224	15	Barcelona Metropolitana Sud	26437.0	9	9	9	9	10	9	9	8	4	8	7	4	2	4	2	3	2	2	2	4	4	6	5	9	4	2	2	8	5	10	10	3	4	2	9	8	2	2	6.57	4.93	5.3	5.28	6.79
7EaNDhd6T7b4bq3u7	ea85250ea3be39839b86a447	ICS	XGID150224	15	Barcelona Metropolitana Sud	26437.0	5	6	5	5	7	5	6	5	7	5	8	6	7	5	5	5	5	6	6	6	7	7	7	7	7	7	7	7	7	8	9	8	8	7	8	8	8	8	5.68	7.27	5.82	7.58	5.71
m3aD5XR3yNkNSvQuM	ea85250ea3be39839b86a447	ICS	XGID150224	15	Barcelona Metropolitana Sud	26437.0	5	6	8	7	5	9	4	2	4	3	9	9	3	2	2	3	3	8	7	8	9	10	8	8	7	8	6	5	6	9	7	3	7	7	6	5	8	7	5.57	7.3	5.26	7.0	5.29
spLDzgpjN6r9xtosp	ea85250ea3be39839b86a447	ICS	XGID150224	15	Barcelona Metropolitana Sud	26437.0	1	3	1	1	2	6	1	1	10	1	10	1	10	1	1	10	10	10	1	1	10	5	10	8	10	10	10	10	10	10	1	10	1	1	10	10	10	10	3.84	7.61	4.44	7.46	4.05
vqkZZjW63aa87t8Jf	ea85250ea3be39839b86a447	ICS	XGID150224	15	Barcelona Metropolitana Sud	26437.0	5	6	6	6	6	5	5	4	6	5	6	5	4	3	4	4	4	4	4	4	5	6	5	5	4	4	3	4	5	4	5	3	2	3	3	4	4	4	4.98	4.2	4.7	3.96	5.05
f8ZnzZYP3mH25CmQe	ea85250ea3be39839b86a447	ICS	XGID150224	15	Barcelona Metropolitana Sud	26437.0	6	8	8	7	8	6	7	5	4	7	6	6	6	4	5	5	3	4	5	7	6	6	6	8	7	6	8	4	7	9	7	4	6	7	7	5	6	6	6.02	6.43	5.6	6.46	5.93
Nrcd4bTHEKHtXp5Xk	ea85250ea3be39839b86a447	ICS	XGID150224	15	Barcelona Metropolitana Sud	26437.0	1	1	1	1	1	1	1	1	1	1	1	10	1	1	1	1	1	1	1	1	1	1	1	1	1	1	1	1	1	1	3	1	1	1	1	1	1	1	1.41	1.09	1.63	1.14	1.43
kooab78cq4tknhaWJ	ea85250ea3be39839b86a447	ICS	XGID150224	15	Barcelona Metropolitana Sud	26437.0	1	5	7	7	8	1	8	2	8	1	10	8	10	1	8	1	4	6	6	1	5	7	7	8	1	8	2	8	1	10	8	10	1	8	1	4	6	6	5.36	5.36	5.91	5.91	4.93
p5hiXqH4xBr932Lg7	ea85250ea3be39839b86a447	ICS	XGID150224	15	Barcelona Metropolitana Sud	26437.0	10	10	10	10	10	10	10	4	10	9	10	10	7	9	10	8	7	9	10	10	10	10	10	10	10	10	3	8	8	10	10	7	8	10	8	7	9	10	9.3	9.09	8.93	8.7	8.98
75n9RXHjSFkrXLoRE	ea85250ea3be39839b86a447	ICS	XGID150224	15	Barcelona Metropolitana Sud	26437.0	9	9	8	10	10	9	9	9	9	9	10	8	10	10	9	8	9	9	9	9	9	9	10	10	7	6	6	6	6	9	9	7	8	8	9	8	7	7	9.05	7.84	9.14	7.93	9.19
vxvxzMm2wqRncjRbk	ea85250ea3be39839b86a447	ICS	XGID150224	15	Barcelona Metropolitana Sud	26437.0	5	5	5	5	5	5	5	1	5	5	1	1	5	5	10	1	1	5	1	5	5	5	5	5	5	5	1	5	1	1	1	5	5	5	1	1	5	1	4.23	3.82	3.81	3.39	3.95
2ZZZnj4zLAP2p296q	117e71aa23734caecfd78b0f	ICS	XGID1502240	43	Barcelona Metropolitana Sud	25248.0	8	9	9	8	8	8	8	7	6	8	8	8	8	8	8	8	7	8	8	8	8	9	8	8	8	8	7	6	8	8	8	8	8	8	8	7	8	8	7.95	7.91	7.88	7.86	7.79
5Wy2FWBgzCZGPhn7Q	117e71aa23734caecfd78b0f	ICS	XGID1502240	43	Barcelona Metropolitana Sud	25248.0	8	9	9	8	9	8	9	9	7	8	9	8	8	8	8	8	8	8	8	8	9	9	8	8	8	8	8	8	8	9	8	8	8	8	8	8	8	8	8.32	8.18	8.3	8.16	8.24
2hXT66unTfhsgGcqf	117e71aa23734caecfd78b0f	ICS	XGID1502240	43	Barcelona Metropolitana Sud	25248.0	9	9	9	9	9	9	9	3	1	9	5	7	5	5	5	1	1	1	3	9	9	9	9	9	9	9	3	1	9	5	9	5	5	5	1	1	1	3	6.45	6.55	5.21	5.35	6.29
dX4vft6sCMzXJ5yuH	117e71aa23734caecfd78b0f	ICS	XGID1502240	43	Barcelona Metropolitana Sud	25248.0	10	10	10	10	10	8	8	10	7	8	8	5	6	6	5	8	5	6	8	5	10	10	10	10	8	8	8	7	8	8	5	6	6	5	8	5	6	8	8.05	7.5	7.47	7.25	8.14
wZuDWsWfBhJRLjJAE	117e71aa23734caecfd78b0f	ICS	XGID1502240	43	Barcelona Metropolitana Sud	25248.0	8	9	9	9	10	9	9	9	3	8	9	9	3	5	8	6	3	8	5	8	9	9	9	10	9	9	9	3	8	9	9	3	5	8	6	3	8	5	7.66	7.66	7.18	7.18	7.43
uNBWFKnRqrD2xwzDG	117e71aa23734caecfd78b0f	ICS	XGID1502240	43	Barcelona Metropolitana Sud	25248.0	8	10	7	9	7	10	9	7	4	8	7	10	5	8	10	7	2	3	4	8	10	8	9	10	9	9	5	5	7	8	10	6	8	10	7	3	3	4	7.34	7.52	6.74	7.07	7.4
rogZbeQwSc79d9sks	117e71aa23734caecfd78b0f	ICS	XGID1502240	43	Barcelona Metropolitana Sud	25248.0	8	9	8	9	9	9	9	9	8	8	8	10	9	9	9	10	8	9	9	8	9	8	9	9	9	9	9	8	8	8	10	9	9	9	10	8	9	9	8.7	8.7	8.82	8.82	8.69
3dk7LFohzHKpZnwcq	117e71aa23734caecfd78b0f	ICS	XGID1502240	43	Barcelona Metropolitana Sud	25248.0	10	9	9	8	8	8	8	8	5	4	5	5	8	5	8	5	2	4	5	8	6	4	4	5	5	5	5	4	4	5	5	4	5	8	5	3	4	5	7.0	5.05	6.3	4.84	6.67
7XMRovmHncitsna6W	117e71aa23734caecfd78b0f	ICS	XGID1502240	43	Barcelona Metropolitana Sud	25248.0	1	9	7	9	9	9	7	7	1	4	7	10	8	5	8	5	2	4	9	1	9	6	6	9	9	7	7	1	4	7	10	9	5	8	5	4	4	9	6.36	6.27	6.67	6.7	6.31
C6k3kJp7xkJ4rotnS	117e71aa23734caecfd78b0f	ICS	XGID1502240	43	Barcelona Metropolitana Sud	25248.0	10	10	10	10	10	10	9	10	1	10	2	8	9	9	9	8	8	7	8	10	10	10	10	10	8	8	7	3	8	7	7	9	9	8	7	8	7	8	8.57	8.27	8.18	8.07	8.31
2Ls3TQTZXP3qJFAsM	117e71aa23734caecfd78b0f	ICS	XGID1502240	43	Barcelona Metropolitana Sud	25248.0	10	9	9	9	9	9	9	9	8	9	3	8	8	8	7	3	8	7	7	10	9	9	9	8	9	9	9	9	9	3	3	8	7	7	3	5	7	7	8.2	7.82	7.65	6.98	8.38
pPYLAJMRTjsTYjH2J	117e71aa23734caecfd78b0f	ICS	XGID1502240	43	Barcelona Metropolitana Sud	25248.0	7	7	7	7	6	6	5	5	4	6	5	8	8	5	8	7	7	5	6	7	7	7	7	6	6	7	5	4	6	7	8	8	7	8	7	7	6	6	6.27	6.64	6.28	6.7	6.05
LDDinLQ2QtjzuMTj2	117e71aa23734caecfd78b0f	ICS	XGID1502240	43	Barcelona Metropolitana Sud	25248.0	10	10	10	10	10	9	8	9	1	8	8	6	10	3	3	5	6	1	5	10	5	6	6	8	6	5	6	5	5	8	6	10	3	3	5	6	1	5	7.5	6.0	6.63	5.65	7.52
KMqhmmHbSGh9s9m28	117e71aa23734caecfd78b0f	ICS	XGID1502240	43	Barcelona Metropolitana Sud	25248.0	9	9	9	9	9	9	9	9	9	9	9	9	9	10	9	9	9	9	9	9	9	9	9	9	9	9	9	9	9	9	9	9	10	9	9	9	9	9	9.02	9.02	9.07	9.07	9.05
8a5RWcCWWTNpapNfc	117e71aa23734caecfd78b0f	ICS	XGID1502240	43	Barcelona Metropolitana Sud	25248.0	4	5	5	5	5	5	5	5	5	5	5	10	5	5	9	9	7	8	8	4	5	5	5	5	5	5	5	5	5	5	10	5	5	9	9	8	8	8	5.77	5.82	6.32	6.39	5.43
jun9Cv2vgwuX4FT3T	117e71aa23734caecfd78b0f	ICS	XGID1502240	43	Barcelona Metropolitana Sud	25248.0	4	6	8	8	8	6	6	5	6	6	8	5	9	6	6	4	6	6	5	3	6	8	7	7	6	6	4	6	5	9	4	8	5	6	4	5	5	5	6.23	5.8	6.39	5.89	6.26
5djbdTvpFHmZx3CjH	117e71aa23734caecfd78b0f	ICS	XGID1502240	43	Barcelona Metropolitana Sud	25248.0	10	9	9	9	9	9	9	9	9	9	10	8	1	9	9	9	9	7	10	10	9	9	9	9	9	9	9	8	9	9	8	7	9	9	9	5	7	10	8.68	8.68	8.39	8.42	8.64
9nmeD9BWS8ve7zjgZ	117e71aa23734caecfd78b0f	ICS	XGID1502240	43	Barcelona Metropolitana Sud	25248.0	8	8	8	8	8	8	8	7	6	6	7	9	7	9	7	7	6	6	7	8	6	7	8	8	7	8	6	6	6	7	8	6	7	6	7	6	6	7	7.45	6.95	7.37	6.81	7.36
ci5SWA8YwrR6ha3yS	117e71aa23734caecfd78b0f	ICS	XGID1502240	43	Barcelona Metropolitana Sud	25248.0	8	8	7	7	8	8	8	7	7	7	8	7	7	8	8	7	7	8	7	8	8	8	8	8	8	8	7	7	7	8	7	7	8	8	7	7	8	7	7.52	7.66	7.46	7.56	7.43
EpoNAM6jXyQLWrBmm	117e71aa23734caecfd78b0f	ICS	XGID1502240	43	Barcelona Metropolitana Sud	25248.0	10	10	10	10	10	10	10	10	6	5	1	10	1	5	1	9	1	8	8	10	5	10	5	10	1	8	5	5	5	1	8	8	5	1	9	1	8	8	7.64	6.14	6.58	5.89	7.52
LGqktq66TcoKD8RcC	117e71aa23734caecfd78b0f	ICS	XGID1502240	43	Barcelona Metropolitana Sud	25248.0	10	9	10	10	10	10	10	10	8	10	10	10	10	8	7	7	10	9	7	8	7	8	8	10	8	8	8	8	8	10	8	10	8	7	7	8	8	7	9.43	8.11	9.18	8.23	9.52
D4YTkQFtEMsNHTWdH	117e71aa23734caecfd78b0f	ICS	XGID1502240	43	Barcelona Metropolitana Sud	25248.0	10	10	10	10	10	9	10	10	8	10	8	10	10	8	4	6	3	3	6	10	10	10	10	6	4	8	6	5	6	5	8	7	5	4	6	9	3	8	8.5	7.11	7.79	6.6	8.93
KtWQZn8jhdqPiCfcq	117e71aa23734caecfd78b0f	ICS	XGID1502240	43	Barcelona Metropolitana Sud	25248.0	9	7	9	9	8	6	8	7	9	8	9	9	9	9	9	8	9	7	9	9	5	9	9	8	6	8	7	9	8	9	9	9	9	9	8	9	7	9	8.25	8.16	8.42	8.39	8.12
mxQHTKyRn7b3nBaZB	117e71aa23734caecfd78b0f	ICS	XGID1502240	43	Barcelona Metropolitana Sud	25248.0	8	9	8	9	8	9	9	8	7	9	8	9	10	9	8	7	6	7	8	7	7	8	9	7	8	8	8	7	8	7	9	9	9	8	7	6	7	7	8.27	7.68	8.14	7.72	8.4
t8pNfm2QL4psaPdnL	117e71aa23734caecfd78b0f	ICS	XGID1502240	43	Barcelona Metropolitana Sud	25248.0	9	8	8	8	8	5	5	8	8	8	9	9	8	8	8	8	8	8	7	9	8	8	8	8	5	5	8	8	8	9	9	8	8	8	8	8	8	7	7.59	7.59	7.88	7.88	7.69
drPDBHxPWKCY87w2y	117e71aa23734caecfd78b0f	ICS	XGID1502240	43	Barcelona Metropolitana Sud	25248.0	9	9	9	9	9	9	9	9	9	9	7	8	9	9	6	6	6	9	7	9	9	9	9	9	9	9	9	9	9	7	8	9	6	7	6	6	9	7	8.43	8.41	8.12	7.98	8.67
q7LefPhhQeWWJiTsc	117e71aa23734caecfd78b0f	ICS	XGID1502240	43	Barcelona Metropolitana Sud	25248.0	7	9	8	9	9	8	8	5	2	6	9	8	9	7	6	7	8	7	7	7	9	8	7	8	8	7	4	5	7	10	8	9	7	6	8	8	8	8	7.41	7.48	7.4	7.53	7.12
bhBatY4qH3jJMR9jx	117e71aa23734caecfd78b0f	ICS	XGID1502240	43	Barcelona Metropolitana Sud	25248.0	10	10	10	10	10	10	10	10	8	9	10	10	6	10	8	10	6	7	8	8	8	7	7	8	8	7	6	9	6	10	7	8	6	6	7	8	6	8	9.18	7.43	8.86	7.33	9.21
YeDWa5PnxBvfqtasq	117e71aa23734caecfd78b0f	ICS	XGID1502240	43	Barcelona Metropolitana Sud	25248.0	4	6	7	8	8	8	8	4	4	4	7	7	7	5	7	4	5	5	4	6	2	7	8	8	8	8	4	1	4	7	7	7	5	7	4	5	5	4	6.11	5.98	6.0	5.86	5.86
4ynDX59mW7pFXBXo2	117e71aa23734caecfd78b0f	ICS	XGID1502240	43	Barcelona Metropolitana Sud	25248.0	8	8	9	9	8	8	9	1	9	1	9	8	9	1	3	1	2	1	1	8	8	9	9	8	8	9	1	9	1	5	8	6	1	3	1	2	1	1	6.27	5.95	5.21	4.72	6.07
AYJDtaNC9NX8XAPNR	117e71aa23734caecfd78b0f	ICS	XGID1502240	43	Barcelona Metropolitana Sud	25248.0	8	8	8	8	8	8	8	4	8	4	10	8	10	6	8	9	6	4	4	8	8	8	8	8	8	8	6	8	6	8	8	10	8	8	9	8	6	6	7.34	7.75	7.12	7.72	7.05
oxJoqbEiFbywKzJdL	117e71aa23734caecfd78b0f	ICS	XGID1502240	43	Barcelona Metropolitana Sud	25248.0	8	9	9	8	7	5	7	9	6	7	9	9	8	6	9	8	8	6	8	8	8	8	8	8	7	8	9	8	8	9	9	8	7	8	8	9	8	8	7.64	8.07	7.79	8.18	7.52
aCZaAfkpKk4dyBmKQ	117e71aa23734caecfd78b0f	ICS	XGID1502240	43	Barcelona Metropolitana Sud	25248.0	8	9	10	8	9	8	8	6	7	3	9	8	9	8	9	7	6	6	7	9	9	8	8	9	8	8	6	9	8	8	8	9	8	9	9	10	9	7	7.8	8.34	7.79	8.32	7.33
P2mBqGDzxSmAqoanA	117e71aa23734caecfd78b0f	ICS	XGID1502240	43	Barcelona Metropolitana Sud	25248.0	10	10	10	10	10	9	10	9	8	7	10	10	6	10	9	8	8	10	8	8	10	8	8	8	7	8	8	9	7	10	10	6	10	8	8	8	8	8	9.18	8.14	9.07	8.3	9.0
F44rMzKvhJZah8XXs	117e71aa23734caecfd78b0f	ICS	XGID1502240	43	Barcelona Metropolitana Sud	25248.0	8	9	9	10	9	9	9	7	4	8	9	10	9	6	9	9	9	7	9	8	9	9	10	9	9	9	7	4	8	9	10	9	6	9	9	9	7	9	8.48	8.48	8.4	8.4	8.14
mhaZfFqA3NSqb7TgG	117e71aa23734caecfd78b0f	ICS	XGID1502240	43	Barcelona Metropolitana Sud	25248.0	9	9	10	9	9	10	9	10	9	9	9	9	9	10	9	9	9	10	9	9	9	9	9	9	9	9	9	9	9	9	9	9	10	9	10	10	9	9	9.3	9.09	9.32	9.18	9.29
Kh5XPMpMhbFwJeotb	117e71aa23734caecfd78b0f	ICS	XGID1502240	43	Barcelona Metropolitana Sud	25248.0	7	7	7	7	8	7	7	7	6	4	7	6	7	6	7	6	7	7	7	7	7	8	7	8	7	7	7	7	5	7	8	7	6	7	6	7	8	7	6.77	7.09	6.81	7.14	6.55
9L3Du4qxov585uNKF	117e71aa23734caecfd78b0f	ICS	XGID1502240	43	Barcelona Metropolitana Sud	25248.0	7	8	9	9	9	9	6	8	7	7	8	8	8	8	8	8	8	8	8	7	7	8	8	10	9	6	8	7	7	7	7	7	7	7	7	7	7	7	7.91	7.41	8.07	7.42	7.9
M4tECZTGkBzsubmDH	117e71aa23734caecfd78b0f	ICS	XGID1502240	43	Barcelona Metropolitana Sud	25248.0	10	10	10	10	10	9	10	10	7	10	8	10	8	10	8	8	3	7	8	8	10	10	10	10	7	10	10	7	9	7	10	8	10	8	8	6	7	8	8.91	8.59	8.53	8.54	8.98
rkWqdMwzWt83mJ2cc	117e71aa23734caecfd78b0f	ICS	XGID1502240	43	Barcelona Metropolitana Sud	25248.0	5	5	9	5	7	8	5	7	7	5	9	8	5	9	7	7	9	10	5	5	8	8	5	7	8	5	7	7	5	9	8	5	9	7	7	9	10	5	6.86	6.91	7.35	7.33	6.64
caX7qarHQqvoWq6Ge	117e71aa23734caecfd78b0f	ICS	XGID1502240	43	Barcelona Metropolitana Sud	25248.0	8	8	8	8	8	8	8	8	8	8	8	8	8	8	8	8	8	8	8	8	8	8	8	8	8	8	8	8	8	8	8	8	8	8	8	8	8	8	8.0	8.0	8.0	8.0	8.0
Z4DSy8KSnoCGf5CwY	117e71aa23734caecfd78b0f	ICS	XGID1502240	43	Barcelona Metropolitana Sud	25248.0	5	5	5	5	5	5	5	5	5	5	5	5	5	5	5	3	3	3	3	5	5	5	5	5	5	5	5	5	5	5	5	5	5	4	3	3	3	3	4.68	4.64	4.51	4.44	4.81
jNGC2oAtdcramXiXT	117e71aa23734caecfd78b0f	ICS	XGID1502240	43	Barcelona Metropolitana Sud	25248.0	7	7	7	7	7	5	7	7	7	7	7	7	7	7	7	7	7	6	7	7	7	7	7	7	6	7	7	7	7	7	7	7	7	7	7	7	6	7	6.77	6.86	6.86	6.89	6.79
tJrbCnhyRcTvfCx6w	72dccd632ec6df38df88a26a	EBA	XGID2210242	16	Camp de Tarragona	6413.0	8	8	8	8	8	8	8	8	7	8	9	9	2	7	2	9	7	9	7	9	9	8	8	8	8	8	8	7	8	9	9	2	7	2	9	7	9	7	7.45	7.59	7.16	7.19	7.62
6dZtAJdehqeLfgSc8	72dccd632ec6df38df88a26a	EBA	XGID2210242	16	Camp de Tarragona	6413.0	10	9	9	9	7	8	7	10	7	9	10	9	5	6	5	10	2	7	2	10	7	8	9	9	8	7	10	7	8	8	9	5	7	5	10	2	7	2	7.59	7.39	6.98	6.93	7.88
dMjMetgjCGs5RDBPW	72dccd632ec6df38df88a26a	EBA	XGID2210242	16	Camp de Tarragona	6413.0	7	7	7	8	7	6	7	8	8	7	9	10	4	8	9	9	6	8	7	8	8	7	7	7	7	7	7	9	8	7	10	4	8	8	9	6	9	7	7.3	7.43	7.53	7.4	7.31
oPqMoFbRzYqA6rebJ	72dccd632ec6df38df88a26a	EBA	XGID2210242	16	Camp de Tarragona	6413.0	8	9	9	8	8	8	7	6	9	9	9	10	2	7	3	10	5	9	7	8	9	9	8	8	8	7	7	9	9	9	10	2	6	3	10	5	9	7	7.57	7.59	7.19	7.19	7.74
XAuoLkznw88D2J38T	72dccd632ec6df38df88a26a	EBA	XGID2210242	16	Camp de Tarragona	6413.0	10	10	10	10	10	10	10	10	10	10	10	10	10	10	10	10	2	10	8	10	10	10	10	10	10	10	10	10	10	10	10	10	10	10	10	2	10	8	9.55	9.55	9.3	9.3	9.57
wAk9PaPXAZhSR2viQ	72dccd632ec6df38df88a26a	EBA	XGID2210242	16	Camp de Tarragona	6413.0	9	9	9	9	9	9	9	10	9	9	9	9	9	9	8	9	8	8	9	9	9	9	9	9	9	9	10	9	9	9	9	9	9	8	9	8	8	9	8.91	8.91	8.86	8.86	9.02
9HZiqoALdo2LYb47L	72dccd632ec6df38df88a26a	EBA	XGID2210242	16	Camp de Tarragona	6413.0	9	9	8	9	9	8	8	9	8	9	9	9	7	8	6	10	6	8	9	9	9	8	8	9	8	8	9	9	8	9	9	7	9	6	10	6	8	9	8.27	8.25	8.16	8.21	8.43
ze88tv5DqQvXpQf33	72dccd632ec6df38df88a26a	EBA	XGID2210242	16	Camp de Tarragona	6413.0	9	9	9	9	10	8	9	9	7	9	9	10	4	8	7	8	1	4	7	9	8	8	9	10	8	8	7	8	9	10	10	5	3	7	8	1	4	7	7.86	7.57	7.39	6.95	7.95
KMpxJGugAah5eFPim	72dccd632ec6df38df88a26a	EBA	XGID2210242	16	Camp de Tarragona	6413.0	9	9	9	9	10	9	8	10	8	9	10	9	8	7	9	9	1	9	5	9	9	8	9	10	9	8	9	9	9	9	9	4	8	9	9	2	9	8	8.36	8.25	8.09	7.98	8.4
zDMt4dNyaB78Ds337	72dccd632ec6df38df88a26a	EBA	XGID2210242	16	Camp de Tarragona	6413.0	8	8	9	9	8	9	8	9	9	9	10	9	1	8	8	9	4	8	7	8	8	8	8	8	9	8	9	9	8	9	9	1	8	8	9	4	8	7	7.98	7.75	7.67	7.47	8.1
kvLHkSdfWSofW5KpJ	72dccd632ec6df38df88a26a	EBA	XGID2210242	16	Camp de Tarragona	6413.0	8	9	8	8	8	7	9	8	7	9	9	10	9	9	9	9	1	9	10	8	9	8	8	8	7	9	8	7	9	9	10	9	9	9	9	1	9	10	8.14	8.14	8.18	8.18	8.02
z2fWGRcFHdSq26rh3	72dccd632ec6df38df88a26a	EBA	XGID2210242	16	Camp de Tarragona	6413.0	10	9	10	10	9	9	9	9	7	7	7	7	4	5	5	9	8	5	8	10	9	10	10	9	9	9	9	8	7	9	7	4	5	5	9	9	7	8	8.09	8.36	7.4	7.79	8.0
9vaexF6aKQ2WZCjEB	72dccd632ec6df38df88a26a	EBA	XGID2210242	16	Camp de Tarragona	6413.0	6	8	8	7	8	6	7	6	7	7	8	5	7	6	5	8	7	7	6	8	8	7	7	8	6	7	6	6	7	8	6	7	8	5	8	7	6	6	6.77	6.86	6.72	6.79	6.79
EecdAbczkvAFpho3W	72dccd632ec6df38df88a26a	EBA	XGID2210242	16	Camp de Tarragona	6413.0	8	8	8	9	10	9	9	9	8	9	9	10	9	9	10	10	8	9	9	8	8	8	9	10	9	9	9	8	9	9	10	9	9	10	10	8	9	9	8.84	8.84	9.04	9.04	8.76
fZLxTpP4KBkLtuAza	72dccd632ec6df38df88a26a	EBA	XGID2210242	16	Camp de Tarragona	6413.0	6	6	5	6	7	6	6	6	6	5	6	6	7	7	6	6	6	6	5	6	6	5	6	7	6	6	6	6	5	6	6	7	7	6	6	6	6	5	5.93	5.93	6.05	6.05	5.98
5e36d5KAGmghPw9rA	72dccd632ec6df38df88a26a	EBA	XGID2210242	16	Camp de Tarragona	6413.0	10	10	10	10	10	10	10	10	10	10	10	10	10	2	6	8	2	6	5	9	9	9	10	10	10	10	10	10	10	9	10	10	2	6	8	2	6	5	8.82	8.55	7.89	7.72	9.02
hgJwo4e8cr6WpC4RH	1106afd8ca5c4765a0a5e0c4	ICS	XGID011024	45	Barcelona Metropolitana Nord	25659.0	7	9	9	9	8	8	5	7	5	7	5	9	4	5	3	5	1	4	5	5	5	6	5	6	8	3	7	9	7	10	9	9	10	10	10	10	7	10	6.32	7.18	5.74	8.12	6.62
msPPqfLWhbeEuxnf2	1106afd8ca5c4765a0a5e0c4	ICS	XGID011024	45	Barcelona Metropolitana Nord	25659.0	10	8	8	7	8	6	5	3	3	7	7	9	1	7	3	8	1	3	7	4	5	5	7	8	7	6	8	8	8	8	9	1	8	5	8	4	8	9	6.02	6.36	5.46	6.68	5.76
p2N3qrNwcqDM54knb	1106afd8ca5c4765a0a5e0c4	ICS	XGID011024	45	Barcelona Metropolitana Nord	25659.0	10	8	8	10	8	9	9	10	8	5	7	10	10	10	8	8	1	6	8	8	8	8	9	10	9	9	8	7	5	7	10	10	10	8	7	5	6	8	8.18	8.07	7.98	8.12	8.19
yh55nyWK6qP2Sfsgh	1106afd8ca5c4765a0a5e0c4	ICS	XGID011024	45	Barcelona Metropolitana Nord	25659.0	9	9	9	9	9	9	9	9	9	9	9	9	9	9	9	9	9	9	9	10	9	9	9	9	9	9	9	9	9	9	9	9	9	9	9	9	9	9	9.0	9.09	9.0	9.02	9.0
L3vGc6th2vRtT7NhB	1106afd8ca5c4765a0a5e0c4	ICS	XGID011024	45	Barcelona Metropolitana Nord	25659.0	10	10	10	10	10	9	9	10	7	8	8	10	10	9	7	7	6	8	7	10	10	10	10	10	9	9	10	8	8	8	10	8	9	7	6	8	7	7	8.86	8.84	8.63	8.56	8.93
PCe3ZdMNqw3uMG9LR	1106afd8ca5c4765a0a5e0c4	ICS	XGID011024	45	Barcelona Metropolitana Nord	25659.0	10	10	10	10	10	10	10	8	10	6	9	10	10	6	4	7	4	7	8	8	10	10	10	10	10	10	8	10	6	9	10	10	6	4	9	4	9	8	8.75	8.7	8.14	8.32	8.79
y9DnpHcdMtdtMMgRH	1106afd8ca5c4765a0a5e0c4	ICS	XGID011024	45	Barcelona Metropolitana Nord	25659.0	6	5	5	5	5	5	5	9	9	5	5	7	10	10	5	5	5	10	9	4	5	3	5	10	9	9	9	9	9	9	10	10	10	9	10	8	10	10	6.3	7.86	6.91	8.67	6.6
BAczijzrcKx26cqWq	1106afd8ca5c4765a0a5e0c4	ICS	XGID011024	45	Barcelona Metropolitana Nord	25659.0	9	10	9	9	8	9	9	9	9	9	9	10	8	8	6	8	6	7	6	8	9	9	9	8	9	9	8	9	9	9	10	8	8	6	8	6	7	6	8.45	8.27	8.07	7.96	8.76
4GuPMkeahNATGFtqw	1106afd8ca5c4765a0a5e0c4	ICS	XGID011024	45	Barcelona Metropolitana Nord	25659.0	9	8	9	8	9	7	8	6	6	5	7	10	5	7	6	3	5	5	2	9	8	9	8	9	7	8	7	6	7	9	10	9	8	9	7	7	8	7	6.95	8.07	6.49	8.14	6.83
x5BJb3uG4mcEeJ9Bf	1106afd8ca5c4765a0a5e0c4	ICS	XGID011024	45	Barcelona Metropolitana Nord	25659.0	10	10	10	10	10	10	10	10	10	10	10	10	10	10	6	10	10	10	10	10	10	10	10	10	10	10	10	10	10	10	10	10	10	6	10	10	10	10	9.82	9.82	9.72	9.72	10.0
Mj9LrCbDJBmDsr4KE	1106afd8ca5c4765a0a5e0c4	ICS	XGID011024	45	Barcelona Metropolitana Nord	25659.0	9	9	9	8	9	9	8	8	7	7	8	10	5	5	1	7	5	5	2	8	8	9	7	9	8	8	8	7	9	8	10	7	8	1	7	8	7	7	7.27	7.7	6.51	7.49	7.55
cSKAY6WZbxBNtW6ji	1106afd8ca5c4765a0a5e0c4	ICS	XGID011024	45	Barcelona Metropolitana Nord	25659.0	10	10	10	10	10	10	10	10	10	10	10	10	10	10	10	10	8	10	9	9	10	10	10	10	10	10	10	10	10	10	10	10	10	10	10	8	10	9	9.86	9.77	9.79	9.77	9.88
dFv3DywZaQKEWeJra	1106afd8ca5c4765a0a5e0c4	ICS	XGID011024	45	Barcelona Metropolitana Nord	25659.0	7	9	8	8	7	8	8	6	6	8	8	9	9	9	8	9	7	7	6	8	9	9	8	8	9	8	7	6	8	9	9	9	9	8	9	7	8	6	7.68	8.14	7.68	8.09	7.67
PXpiJf99EDmD3oFHS	1106afd8ca5c4765a0a5e0c4	ICS	XGID011024	45	Barcelona Metropolitana Nord	25659.0	5	9	10	9	9	6	8	8	8	6	9	8	8	5	9	8	1	8	9	9	8	8	8	8	6	6	6	8	8	9	8	6	8	6	9	8	8	9	7.52	7.57	7.61	7.63	7.33
BHA6m9nXggD7HQKes	1106afd8ca5c4765a0a5e0c4	ICS	XGID011024	45	Barcelona Metropolitana Nord	25659.0	5	7	5	10	9	8	8	5	1	3	3	10	7	7	5	6	5	5	8	7	7	5	10	9	8	8	5	1	3	3	10	7	7	5	6	5	5	8	6.2	6.39	6.26	6.3	6.02
xM6ZizwXSHSuRa5zS	1106afd8ca5c4765a0a5e0c4	ICS	XGID011024	45	Barcelona Metropolitana Nord	25659.0	6	9	9	10	8	9	10	7	8	7	10	7	8	9	7	8	7	6	7	6	8	8	9	8	6	9	6	4	7	10	5	8	9	7	9	7	5	6	8.07	7.14	7.93	7.21	8.19
7iLinFjTRKtKKAS2k	1106afd8ca5c4765a0a5e0c4	ICS	XGID011024	45	Barcelona Metropolitana Nord	25659.0	10	10	10	10	9	10	10	8	10	8	10	10	9	10	9	10	9	9	10	10	10	10	10	9	10	10	10	10	10	10	10	10	10	9	10	8	9	10	9.59	9.77	9.47	9.65	9.48
gWDwpFTQ3CcYPympt	1106afd8ca5c4765a0a5e0c4	ICS	XGID011024	45	Barcelona Metropolitana Nord	25659.0	6	6	7	7	7	5	5	6	7	4	4	7	7	5	7	7	7	7	7	8	8	8	8	8	7	7	8	9	6	6	8	8	7	8	7	8	8	8	6.14	7.64	6.35	7.68	5.95
7sxNg8XpwbkKqLpH4	1106afd8ca5c4765a0a5e0c4	ICS	XGID011024	45	Barcelona Metropolitana Nord	25659.0	8	9	9	9	9	8	8	9	8	8	8	9	7	8	9	8	8	8	8	8	9	9	9	9	9	8	9	8	8	8	9	7	8	9	8	8	8	8	8.32	8.41	8.33	8.37	8.33
wLaXKmJmvirSNHZtL	1106afd8ca5c4765a0a5e0c4	ICS	XGID011024	45	Barcelona Metropolitana Nord	25659.0	9	9	9	8	8	8	7	9	8	8	9	10	10	10	9	9	8	9	9	9	9	9	8	8	8	8	9	9	8	9	10	10	10	9	9	8	9	9	8.61	8.75	8.88	8.95	8.6
yzh9mSBnjTsMjkK6b	1106afd8ca5c4765a0a5e0c4	ICS	XGID011024	45	Barcelona Metropolitana Nord	25659.0	8	9	9	8	7	8	9	8	8	7	8	8	8	8	8	5	5	5	5	8	9	9	8	7	8	9	8	8	7	7	8	8	8	8	5	5	6	7	7.66	7.75	7.3	7.44	7.76
H9tPDQzGa55A3thY8	1106afd8ca5c4765a0a5e0c4	ICS	XGID011024	45	Barcelona Metropolitana Nord	25659.0	8	8	8	10	10	9	8	5	4	8	7	10	9	8	3	9	2	9	5	8	8	8	10	9	9	8	4	3	7	9	10	10	9	7	9	9	9	6	7.48	8.0	7.16	8.09	7.43
wbvvfANohcz5QMWjo	1106afd8ca5c4765a0a5e0c4	ICS	XGID011024	45	Barcelona Metropolitana Nord	25659.0	10	10	10	10	10	10	10	10	6	10	10	10	10	10	6	10	1	4	5	10	10	10	10	10	10	10	10	6	10	10	10	10	10	6	10	1	5	5	8.73	8.77	8.18	8.25	8.93
E3w9g4529FrRMrkxk	1106afd8ca5c4765a0a5e0c4	ICS	XGID011024	45	Barcelona Metropolitana Nord	25659.0	10	8	9	10	8	9	9	8	6	7	5	7	5	5	5	6	3	5	6	8	9	6	8	8	10	7	10	8	9	9	9	8	8	6	8	5	7	7	7.39	7.86	6.47	7.72	7.33
TfithymK56DwwkriK	1106afd8ca5c4765a0a5e0c4	ICS	XGID011024	45	Barcelona Metropolitana Nord	25659.0	10	8	8	8	8	8	8	8	8	10	9	8	9	7	7	8	8	9	7	8	8	8	8	8	8	8	8	8	9	8	8	9	7	8	8	8	7	8	8.3	8.02	8.07	7.95	8.33
TkefbwDtFf9q2rfgh	1106afd8ca5c4765a0a5e0c4	ICS	XGID011024	45	Barcelona Metropolitana Nord	25659.0	9	9	10	9	9	9	9	9	1	9	3	9	7	8	4	8	5	6	6	9	9	10	9	9	9	9	9	4	7	6	9	8	8	5	8	7	8	7	7.64	8.14	7.07	7.84	7.5
HKcXrNmTEZfWdsm9X	1106afd8ca5c4765a0a5e0c4	ICS	XGID011024	45	Barcelona Metropolitana Nord	25659.0	7	7	7	6	7	7	7	5	3	5	5	7	6	5	5	7	5	5	6	7	7	6	6	7	7	7	5	3	5	5	7	6	5	5	7	5	5	6	6.09	6.0	5.81	5.74	5.74
MkYdPxeLkjN5sPJPM	1106afd8ca5c4765a0a5e0c4	ICS	XGID011024	45	Barcelona Metropolitana Nord	25659.0	5	10	10	10	10	10	10	10	1	10	10	10	10	10	10	5	5	8	10	5	10	10	10	10	10	10	10	10	10	10	1	10	1	1	10	7	1	1	8.7	7.57	8.93	6.54	8.62
hbdoKA2nsrSw6XvL9	1106afd8ca5c4765a0a5e0c4	ICS	XGID011024	45	Barcelona Metropolitana Nord	25659.0	8	7	9	9	8	9	9	9	8	9	9	9	8	9	8	8	8	8	9	8	8	9	9	9	9	9	9	7	9	9	9	8	8	8	8	8	8	9	8.52	8.55	8.53	8.51	8.52
C5Pah75WZgK2H9hs2	1106afd8ca5c4765a0a5e0c4	ICS	XGID011024	45	Barcelona Metropolitana Nord	25659.0	10	9	10	10	9	9	9	10	9	10	10	10	10	10	10	10	9	10	10	10	9	10	10	9	10	9	10	9	10	10	10	10	10	10	10	9	10	10	9.64	9.73	9.74	9.77	9.6
HptjZyPKXYJJN8qsD	1106afd8ca5c4765a0a5e0c4	ICS	XGID011024	45	Barcelona Metropolitana Nord	25659.0	10	8	9	7	10	8	8	8	8	8	8	10	10	8	9	9	9	8	8	7	6	8	8	10	7	8	8	8	8	7	10	10	9	9	9	9	8	8	8.61	8.09	8.67	8.51	8.31
KSubYFveTEXkCZ6wE	1106afd8ca5c4765a0a5e0c4	ICS	XGID011024	45	Barcelona Metropolitana Nord	25659.0	9	8	9	8	8	8	9	7	7	8	10	10	7	8	7	8	6	8	8	9	7	8	9	8	7	9	7	7	7	9	10	7	6	7	8	6	8	8	8.18	7.86	8.02	7.7	7.98
wwuPTKsYKdeFhLFbx	1106afd8ca5c4765a0a5e0c4	ICS	XGID011024	45	Barcelona Metropolitana Nord	25659.0	8	9	9	8	8	6	6	6	6	6	6	6	8	7	6	7	4	4	5	9	9	9	9	8	7	7	8	7	7	7	7	8	8	6	8	6	6	6	6.68	7.55	6.4	7.32	6.67
2FCnjJHTf8iAgAE5D	1106afd8ca5c4765a0a5e0c4	ICS	XGID011024	45	Barcelona Metropolitana Nord	25659.0	9	10	10	10	9	9	9	9	6	9	10	10	4	9	4	9	1	9	9	6	6	7	7	7	7	8	7	9	7	10	10	9	9	8	9	7	9	9	8.32	7.73	7.89	8.19	8.4
yguDKEFzcdGcGrsHY	1106afd8ca5c4765a0a5e0c4	ICS	XGID011024	45	Barcelona Metropolitana Nord	25659.0	9	9	10	10	9	7	9	8	7	8	7	9	7	7	7	8	1	8	8	8	8	8	8	9	7	8	8	8	8	8	9	8	8	7	8	6	8	8	7.98	7.86	7.58	7.89	7.83
RT4conEqJ5izHAkM8	1106afd8ca5c4765a0a5e0c4	ICS	XGID011024	45	Barcelona Metropolitana Nord	25659.0	10	10	10	10	10	8	5	5	1	2	3	10	7	5	7	8	2	3	8	10	10	10	10	10	8	5	5	1	2	3	10	3	5	7	8	2	3	8	6.84	6.66	6.42	6.14	6.17
AgJiamTXrhJXEpjw2	1106afd8ca5c4765a0a5e0c4	ICS	XGID011024	45	Barcelona Metropolitana Nord	25659.0	8	3	3	4	9	2	4	5	5	5	9	4	5	9	4	4	1	2	2	7	3	3	4	8	8	7	5	5	5	9	5	6	9	7	7	1	2	2	4.48	5.45	4.67	5.35	4.57
AiBEhCDHRAQStpi95	1106afd8ca5c4765a0a5e0c4	ICS	XGID011024	45	Barcelona Metropolitana Nord	25659.0	9	9	8	9	9	8	9	8	7	9	9	9	8	7	8	7	7	7	7	9	9	8	9	9	8	8	8	7	9	8	9	8	7	8	7	7	8	7	8.23	8.14	7.98	7.95	8.26
rLEkeYsGAXag2okS3	1106afd8ca5c4765a0a5e0c4	ICS	XGID011024	45	Barcelona Metropolitana Nord	25659.0	10	10	10	10	10	10	10	10	10	9	9	9	9	10	10	10	10	10	10	10	10	10	10	10	10	10	10	10	9	9	9	10	10	10	10	10	10	10	9.82	9.86	9.77	9.84	9.76
Y9PpiKuywSN3JQLjd	1106afd8ca5c4765a0a5e0c4	ICS	XGID011024	45	Barcelona Metropolitana Nord	25659.0	10	10	10	10	10	10	10	9	5	8	8	10	6	8	8	7	6	8	8	10	10	10	10	10	10	9	9	5	8	8	9	6	8	8	7	6	8	8	8.8	8.66	8.35	8.25	8.57
aan3ifeReeor9KRgg	1106afd8ca5c4765a0a5e0c4	ICS	XGID011024	45	Barcelona Metropolitana Nord	25659.0	6	4	7	6	6	6	8	4	7	6	8	5	4	8	2	8	2	2	2	1	4	4	6	3	6	7	8	7	4	8	5	4	8	2	8	2	6	7	5.45	5.0	5.02	5.35	5.5
wKMZFyeusvYqm9b4P	1106afd8ca5c4765a0a5e0c4	ICS	XGID011024	45	Barcelona Metropolitana Nord	25659.0	9	9	9	9	9	8	8	8	8	7	7	9	8	7	7	8	7	8	7	9	10	9	9	9	8	8	8	8	7	7	9	8	7	7	8	7	8	7	8.11	8.16	7.91	7.93	8.07
ZC5ZSCR8zfLRNnmAH	1106afd8ca5c4765a0a5e0c4	ICS	XGID011024	45	Barcelona Metropolitana Nord	25659.0	10	10	10	10	10	10	10	9	5	5	9	8	6	6	6	7	5	7	7	10	10	10	10	10	10	10	9	5	4	9	7	6	6	6	7	5	7	7	8.34	8.25	7.74	7.65	8.05
uKnsfS7syfLXNfSrF	1106afd8ca5c4765a0a5e0c4	ICS	XGID011024	45	Barcelona Metropolitana Nord	25659.0	3	5	8	3	5	5	5	10	1	9	5	9	8	5	5	5	1	5	5	3	5	8	3	5	5	5	10	1	9	5	9	8	5	5	5	1	5	5	5.36	5.36	5.6	5.6	5.4
jaJmphcS9m8P49xbt	1106afd8ca5c4765a0a5e0c4	ICS	XGID011024	45	Barcelona Metropolitana Nord	25659.0	8	10	10	10	10	10	10	6	5	10	8	9	8	7	10	10	6	7	10	8	9	10	10	8	8	8	6	7	6	6	6	8	6	8	10	6	6	6	8.8	7.64	8.46	7.25	8.4
LKhaLhmg9whxHgmsT	640e351ddea80c92bba288bd	ICS	XGID2910241	45	Girona	40000.0	7	9	9	9	9	9	9	8	6	5	10	10	9	9	7	9	5	8	7	7	9	9	9	9	9	9	8	6	5	10	10	9	9	7	9	5	8	7	8.14	8.14	8.23	8.23	7.98
9oQJuHhrhBjLb8xT5	640e351ddea80c92bba288bd	ICS	XGID2910241	45	Girona	40000.0	6	7	5	6	6	5	6	6	5	4	6	7	5	4	5	5	4	4	5	5	5	5	6	6	5	5	6	5	4	7	6	5	4	6	5	6	4	5	5.39	5.25	5.25	5.37	5.43
WThaSn3ppwnw2njtD	640e351ddea80c92bba288bd	ICS	XGID2910241	45	Girona	40000.0	8	8	8	7	7	8	8	8	8	8	8	8	8	8	8	8	6	8	7	4	6	6	6	6	7	5	8	8	8	8	8	6	8	8	8	5	6	6	7.77	6.41	7.68	6.77	7.76
sYSJkiJDnw8KeiLAL	640e351ddea80c92bba288bd	ICS	XGID2910241	45	Girona	40000.0	8	7	7	8	7	7	7	6	7	7	7	7	7	5	6	6	6	6	6	8	7	7	8	7	7	7	6	7	7	7	7	7	5	6	6	6	6	6	6.84	6.84	6.53	6.53	6.86
NMuGA2EYCnbiFX7p5	640e351ddea80c92bba288bd	ICS	XGID2910241	45	Girona	40000.0	9	8	8	7	10	8	9	8	6	6	8	8	8	8	5	8	5	7	7	7	7	7	6	8	6	8	8	8	8	8	7	8	6	8	6	6	6	7	7.68	7.14	7.49	7.12	7.48
xcx3DZz8fkMrAjHuk	640e351ddea80c92bba288bd	ICS	XGID2910241	45	Girona	40000.0	8	7	8	9	7	5	6	4	9	7	5	5	4	5	5	5	7	5	6	9	9	9	9	9	5	8	5	9	9	5	5	8	5	5	5	8	5	6	6.32	7.23	5.86	6.65	6.43
KaYsHq9PWrJjfkkPg	640e351ddea80c92bba288bd	ICS	XGID2910241	45	Girona	40000.0	10	10	10	10	10	10	10	10	10	10	10	10	10	10	10	10	10	10	10	10	10	10	10	10	10	10	10	10	10	10	10	10	10	10	10	10	10	10	10.0	10.0	10.0	10.0	10.0
ntbzft2t9KCpKNoCv	640e351ddea80c92bba288bd	ICS	XGID2910241	45	Girona	40000.0	8	9	8	9	9	9	8	9	8	9	9	9	9	7	9	8	3	8	7	9	8	6	8	9	8	9	9	7	7	9	8	6	5	6	8	3	8	4	8.2	7.39	8.04	6.95	8.33
59T7xTce3CRyzXAxa	640e351ddea80c92bba288bd	ICS	XGID2910241	45	Girona	40000.0	9	9	9	9	9	9	9	9	9	9	9	9	9	9	9	9	9	9	9	9	9	9	9	9	9	9	9	9	9	9	9	9	9	9	9	9	9	9	9.0	9.0	9.0	9.0	9.0
uYREc9AGQFAuf5S7Y	640e351ddea80c92bba288bd	ICS	XGID2910241	45	Girona	40000.0	8	8	8	8	8	8	8	8	8	8	8	8	8	8	8	8	8	8	8	8	8	8	8	8	8	8	8	8	8	8	8	8	8	8	8	8	8	8	8.0	8.0	8.0	8.0	8.0
uujoYuhZFXcPmjYns	640e351ddea80c92bba288bd	ICS	XGID2910241	45	Girona	40000.0	5	8	8	8	8	6	4	4	4	6	7	8	9	8	8	8	6	6	6	5	8	8	8	8	6	4	4	4	6	7	8	6	8	8	8	6	6	7	6.45	6.36	6.86	6.72	6.33
p2HjHK5C89oZiTzrd	640e351ddea80c92bba288bd	ICS	XGID2910241	45	Girona	40000.0	2	4	3	8	4	6	3	7	3	7	7	7	4	2	6	6	6	6	5	7	2	7	8	6	8	7	9	4	8	8	8	8	8	8	8	8	8	5	4.82	7.09	5.14	7.35	5.24
EGjpJcnQDLXzTi8af	640e351ddea80c92bba288bd	ICS	XGID2910241	45	Girona	40000.0	8	9	8	8	8	8	7	8	7	7	8	10	8	8	7	8	7	8	8	8	9	8	8	8	8	7	8	7	7	8	10	8	8	7	8	7	8	8	7.86	7.86	7.93	7.93	7.9
HqnaynhiA8i4dDopr	640e351ddea80c92bba288bd	ICS	XGID2910241	45	Girona	40000.0	8	8	8	8	8	9	7	8	6	5	10	10	8	9	7	8	7	8	8	8	8	9	8	8	9	7	8	6	5	10	10	7	9	7	8	7	8	8	7.89	7.93	8.09	8.09	7.76
aqt4Edyf8x5YPS7Aq	640e351ddea80c92bba288bd	ICS	XGID2910241	45	Girona	40000.0	8	8	8	9	6	7	6	7	4	8	6	10	10	8	9	8	8	9	8	8	8	8	9	6	6	6	6	4	6	6	10	10	8	9	8	8	9	8	7.64	7.41	7.86	7.72	7.5
7XoZ6gdkebXPMNrax	640e351ddea80c92bba288bd	ICS	XGID2910241	45	Girona	40000.0	8	10	9	9	10	9	9	9	9	8	9	10	9	8	9	10	6	9	9	8	10	9	8	9	9	9	9	9	9	9	10	9	8	9	10	6	10	9	8.86	8.86	8.88	8.86	8.83
xqxtoRYS9gdZsNrLH	640e351ddea80c92bba288bd	ICS	XGID2910241	45	Girona	40000.0	7	7	7	7	9	8	8	6	6	7	10	10	8	8	7	6	8	7	9	7	7	7	7	9	8	8	5	6	7	10	10	8	8	7	6	8	7	9	7.64	7.59	7.84	7.77	7.48
znSqiPLkJ66XQcqAe	640e351ddea80c92bba288bd	ICS	XGID2910241	45	Girona	40000.0	9	9	7	8	9	9	8	9	9	8	7	8	8	8	8	8	8	6	8	9	9	7	8	9	9	8	9	9	8	7	9	8	8	8	8	8	7	7	8.14	8.18	7.96	8.04	8.33
MoHcXmsTwwt4uoi3N	640e351ddea80c92bba288bd	ICS	XGID2910241	45	Girona	40000.0	8	9	8	8	8	7	7	6	6	6	9	9	10	10	9	1	1	4	5	7	9	8	8	8	7	7	6	6	6	9	9	10	10	9	1	1	4	5	7.07	6.98	6.96	6.95	7.17
N7D3JWMN2qD4qiC4C	640e351ddea80c92bba288bd	ICS	XGID2910241	45	Girona	40000.0	8	10	8	8	8	8	9	8	7	6	6	8	6	7	7	6	4	4	8	8	9	8	8	8	8	9	8	6	6	7	8	6	7	7	6	4	5	8	7.39	7.39	6.95	7.04	7.43
hLpCgqwsKsGhE8TXo	640e351ddea80c92bba288bd	ICS	XGID2910241	45	Girona	40000.0	8	9	9	9	9	9	8	8	5	9	9	8	9	8	9	9	6	9	6	8	9	9	9	9	9	8	8	10	9	9	8	9	10	9	9	6	9	6	8.25	8.52	8.18	8.49	8.12
MebqgfaJRGNBhFggn	640e351ddea80c92bba288bd	ICS	XGID2910241	45	Girona	40000.0	6	7	7	7	7	6	7	7	8	6	8	8	5	5	6	6	7	6	7	6	7	7	7	7	6	7	7	8	6	8	8	5	5	6	6	7	6	7	6.66	6.66	6.65	6.65	6.74
g792HLw8QhKyxHoA4	640e351ddea80c92bba288bd	ICS	XGID2910241	45	Girona	40000.0	8	9	9	9	9	8	8	9	7	8	8	8	9	9	8	9	8	8	8	8	9	9	9	9	8	8	9	7	8	8	8	9	9	8	8	8	8	8	8.32	8.3	8.4	8.37	8.33
B9hRxfg5s7CGxmhEv	640e351ddea80c92bba288bd	ICS	XGID2910241	45	Girona	40000.0	7	7	6	9	10	8	6	5	7	6	8	9	2	4	3	8	5	6	8	4	7	6	9	10	8	6	5	7	6	8	9	2	4	3	8	5	6	8	6.59	6.32	6.32	6.26	6.67
jvZDEY65Q6piAT7P6	640e351ddea80c92bba288bd	ICS	XGID2910241	45	Girona	40000.0	9	8	9	10	10	9	10	9	9	9	9	10	8	9	10	9	9	9	9	8	9	9	10	10	9	10	9	9	9	9	10	8	9	9	9	9	9	9	9.18	9.09	9.19	9.12	9.07
wncrsEE7mQrmgvuRZ	640e351ddea80c92bba288bd	ICS	XGID2910241	45	Girona	40000.0	7	6	7	8	6	7	5	8	5	7	7	8	4	5	5	8	5	4	6	6	6	6	7	6	6	5	8	5	6	7	8	4	5	5	8	5	4	6	6.25	5.89	6.07	5.89	6.4
NngeDbtzzGWWCwfYR	640e351ddea80c92bba288bd	ICS	XGID2910241	45	Girona	40000.0	9	10	10	10	10	10	10	10	10	10	10	10	1	8	10	10	9	9	10	10	10	7	10	10	10	10	10	10	10	10	10	3	10	10	10	9	8	10	9.36	9.27	9.07	9.09	9.36
cr9QH9833ANbzgTDh	640e351ddea80c92bba288bd	ICS	XGID2910241	45	Girona	40000.0	7	7	7	8	8	5	7	7	5	4	6	7	8	7	8	7	6	7	10	7	6	7	7	7	4	5	7	8	5	8	7	8	7	8	7	8	7	10	6.82	6.77	7.12	7.3	6.48
uSGrjkhRnTSDABNqp	640e351ddea80c92bba288bd	ICS	XGID2910241	45	Girona	40000.0	8	10	5	10	10	5	8	10	8	10	9	10	5	10	8	8	8	9	9	5	8	5	9	8	5	8	9	8	10	9	10	5	10	8	8	8	8	8	8.05	7.41	8.39	7.91	8.6
Nv7YNGhMsf4oTG2Ed	640e351ddea80c92bba288bd	ICS	XGID2910241	45	Girona	40000.0	10	10	10	10	10	10	10	10	10	10	10	10	10	10	10	10	10	10	10	10	10	10	10	10	10	10	10	10	10	10	10	10	10	10	10	10	10	10	10.0	10.0	10.0	10.0	10.0
WjhnY8hr4fBmozp4X	640e351ddea80c92bba288bd	ICS	XGID2910241	45	Girona	40000.0	8	9	9	10	9	8	10	9	8	9	9	10	8	10	9	9	8	10	10	8	9	9	10	9	8	10	9	8	9	9	10	8	10	9	9	8	10	10	8.98	8.98	9.12	9.12	8.95
yrW59WcbSiD83M84z	640e351ddea80c92bba288bd	ICS	XGID2910241	45	Girona	40000.0	10	10	10	10	10	10	9	9	6	6	7	6	7	7	6	7	6	7	7	10	10	10	10	10	10	9	9	6	6	7	5	7	7	6	7	6	7	7	8.27	8.23	7.68	7.61	8.14
fiwjwgawZPcGSmkZX	640e351ddea80c92bba288bd	ICS	XGID2910241	45	Girona	40000.0	9	8	7	8	7	8	8	7	8	8	8	9	8	6	6	7	5	8	9	8	8	7	8	7	8	8	7	8	8	8	9	8	6	6	7	5	8	9	7.7	7.61	7.42	7.4	7.74
44xkZtcp3amfH43AQ	640e351ddea80c92bba288bd	ICS	XGID2910241	45	Girona	40000.0	8	9	9	9	9	9	9	9	9	6	9	9	9	9	9	9	9	9	9	9	9	9	10	9	9	9	9	9	9	9	9	4	9	9	9	9	9	9	8.77	8.82	8.93	8.68	8.67
8GrknBtLDuczxbsGc	640e351ddea80c92bba288bd	ICS	XGID2910241	45	Girona	40000.0	8	10	9	9	9	8	7	9	8	8	9	10	8	8	8	9	9	9	9	7	10	7	7	8	7	7	8	9	8	8	10	9	9	8	9	7	9	8	8.52	7.91	8.7	8.19	8.62
L79JQbzbFCxuNHTPW	640e351ddea80c92bba288bd	ICS	XGID2910241	45	Girona	40000.0	6	6	8	7	7	8	6	6	8	8	10	10	10	4	10	5	8	9	10	8	8	8	8	8	8	8	8	8	8	8	10	10	8	10	8	8	10	10	7.7	8.45	8.0	8.7	7.48
DEZuciLDB6a2XrbBH	640e351ddea80c92bba288bd	ICS	XGID2910241	45	Girona	40000.0	8	8	8	8	8	8	8	8	8	6	7	8	8	8	3	8	7	8	8	8	8	8	8	8	8	8	8	8	6	7	8	8	8	8	8	7	8	8	7.59	7.82	7.47	7.82	7.71
zJrrLdhSYJKabkEze	640e351ddea80c92bba288bd	ICS	XGID2910241	45	Girona	40000.0	5	9	10	9	10	9	10	10	9	10	9	10	8	9	9	9	10	10	9	8	9	10	10	9	9	10	10	9	10	10	10	10	9	9	9	10	10	9	9.05	9.45	9.33	9.56	9.17
dBKFmXGSutjEF4iH6	640e351ddea80c92bba288bd	ICS	XGID2910241	45	Girona	40000.0	8	8	9	9	9	8	9	8	9	8	9	9	9	9	9	9	7	9	9	9	8	9	9	9	9	9	8	9	8	9	9	9	9	9	9	9	9	9	8.59	8.86	8.7	8.89	8.48
9M34dd8wJ6omr3PnF	640e351ddea80c92bba288bd	ICS	XGID2910241	45	Girona	40000.0	9	9	9	9	10	8	9	10	7	7	10	9	10	9	7	7	3	7	7	9	9	9	9	9	8	9	10	7	7	10	9	10	9	7	7	3	7	7	8.32	8.27	8.23	8.16	8.36
cAfWb3JkXK4TLBZ9G	640e351ddea80c92bba288bd	ICS	XGID2910241	45	Girona	40000.0	10	10	9	7	7	8	7	9	10	9	8	10	4	7	7	8	5	8	9	10	9	8	6	7	8	5	9	10	9	8	10	6	7	7	8	5	8	9	8.11	7.84	7.74	7.68	8.26
J8cW39D57vRrEo8pz	640e351ddea80c92bba288bd	ICS	XGID2910241	45	Girona	40000.0	10	10	10	10	10	10	10	10	8	8	9	8	9	9	9	9	10	10	10	10	10	10	10	10	10	10	10	8	8	9	8	9	9	9	9	10	10	10	9.55	9.55	9.44	9.44	9.38
qhtYMcvN6kpWq7Ai9	640e351ddea80c92bba288bd	ICS	XGID2910241	45	Girona	40000.0	5	8	8	9	6	6	6	6	6	6	8	9	6	7	9	7	7	7	8	7	8	8	9	8	8	8	8	8	8	8	9	9	7	9	7	7	8	8	6.91	8.0	7.21	8.05	6.88
4R2pm38wgAsqpPW2z	640e351ddea80c92bba288bd	ICS	XGID2910241	45	Girona	40000.0	10	10	10	9	9	10	9	10	10	9	9	10	10	10	10	10	10	9	9	10	10	10	9	8	10	9	9	10	10	10	9	9	9	9	9	9	9	9	9.64	9.41	9.63	9.19	9.64
CcwPvLoAMjEejhvBM	640e351ddea80c92bba288bd	ICS	XGID2910241	45	Girona	40000.0	5	8	8	8	9	9	7	8	9	6	9	10	10	7	8	8	7	7	7	5	8	8	8	9	9	7	8	9	6	9	10	10	7	8	8	7	7	7	7.8	7.8	8.09	8.09	7.93
[truncated: 16 more columns]
