# Supplementary material for: A Collective Intelligence Strategy for Evaluating and Advancing Nurse Autonomy in Primary Care
Source: Healthcare (Basel). 2025 Jun 12;13(12):1403. doi: 10.3390/healthcare13121403 (PMC12192935; doi:10.3390/healthcare13121403)
Supplement: Supplementary file 1 [file healthcare-13-01403-s001.zip › Dfinitif/S3 kruskal_df.csv]

item	kruskal_p
c_Q01. Biopsychosocial approach in NDM	0.23013060041740438
c_Q02. Patient autonomy in NDM.	0.8702261368460501
c_Q03. Active listening in NDM.	0.07739997882350977
c_Q04. Individualized response in NDM.	0.6648096235750562
c_Q05. Shared decision-making in NDM.	4.465273514181443e-05
c_Q06. Life situations in NDM.	0.18042879045057766
c_Q07. Salutogenic perspective in NDM.	0.7610293744702858
c_Q08. Professional autonomy.	0.5053776943616723
c_Q09. Resolution, referral, and follow-up.	0.3955234600143575
c_Q10. Therapeutic plan in NDM.	0.7699776586085423
c_Q11. Guidelines and protocols in NDM.	0.00024947151319077484
c_Q12. Areas of practice in NDM.	0.38812974906340586
c_Q13. Continuity of care in NDM.	0.0005925718778045792
c_Q14. Teamwork.	3.598134741548783e-08
c_Q15. Nurse accessibility.	0.0004724905043954226
c_Q16. NDM integration.	0.7782353655315457
c_Q17. Evaluation of resolutions.	9.982366387741361e-11
c_Q18. Ongoing capacity-building.	0.0002291610657105175
c_Q19. NDM monitoring.	0.30619432723720247
c[Understanding]	0.034976916588472864
c[Managing]	0.0009477923137038534
c[Resolving]	0.027188538993323727
c[Tools]	0.013869923261281296
c[Capacity]	0.013156468367004473
c[Strategy]	0.0009767200721734408
c[Readiness]	0.006349918691772833
c[Relationship with the patient]	0.3193001816779594
c[Professional Practice]	0.5842262908332002
c[Organisational conditions]	7.612096127668552e-07
