# Supplementary material for: A Collective Intelligence Strategy for Evaluating and Advancing Nurse Autonomy in Primary Care
Source: Healthcare (Basel). 2025 Jun 12;13(12):1403. doi: 10.3390/healthcare13121403 (PMC12192935; doi:10.3390/healthcare13121403)
Supplement: Supplementary file 1 [file healthcare-13-01403-s001.zip › Dfinitif/S4 recomendations.csv]

Domain	Poor (1–4.5)	Minimal (4.5–6)	Improvable (6–7.25)	Acceptable (7.25–8.25)	Good (>8.25)
Relationship with the patient	The orientation of NDM toward the person attended to is very weak.	The orientation of NDM toward the person attended to is weak.	The orientation of NDM toward the person attended to can be improved.	The orientation of NDM toward the person attended to is acceptable.	There is a good orientation of NDM toward the person attended to.
Professional Practice	Professional practice is a major weakness when implementing NDM.	Professional practice is a weakness when implementing NDM.	Professional practice must improve to implement NDM.	Professional practice is at an acceptable level to implement NDM.	Professional practice is a strong point for implementing NDM.
Organisational conditions	NDM organisation is non-existent.	NDM organisation is rather weak.	NDM organisation needs significant improvement.	NDM organisation is acceptable.	NDM organisation is good.
Understanding	NDM is not understood at all.	NDM is barely understood.	NDM is only partially understood.	NDM is understood, but not entirely.	NDM is well understood.
Managing	There is no NDM.	There is little NDM.	There is relatively little NDM.	NDM could still be improved somewhat.	There is a good level of NDM.
Resolving	There is a low level of resolution with NDM.	There is an average level of resolution with NDM.	The level of resolution with NDM can be improved.	The level of resolution with NDM is reasonable.	The level of resolution with NDM is good.
Tools	There are no tools for NDM.	Many tools are missing for NDM.	Some tools are missing for NDM.	Not all the tools for NDM are in place yet.	There are sufficient tools for NDM.
Capacity	The team’s capacities are completely insufficient to apply NDM.	The team lacks many capacities to apply NDM.	The team lacks some capacities to apply NDM.	The team has almost all the capacities needed to apply NDM.	The team has sufficient capacities to apply NDM.
Strategy	The team has no strategy to apply NDM.	The team lacks a considerable amount of strategy to apply NDM.	The team lacks some strategy to apply NDM.	The team has a certain level of strategy to apply NDM.	The team has a clear strategy to apply NDM.
Readiness	The team has no willingness to apply NDM.	The team has little willingness to apply NDM.	The team lacks some willingness to apply NDM.	The team shows an acceptable level of willingness to apply NDM.	The team has good willingness to apply NDM.
